# Supplementary material for: Genomic Analyses of Non-Coding RNAs Overlapping Transposable Elements and Its Implication to Human Diseases
Source: Int J Mol Sci. 2022 Aug 11;23(16):8950. doi: 10.3390/ijms23168950 (PMC9409130; doi:10.3390/ijms23168950)
Supplement: Supplementary file 1 [file ijms-23-08950-s001.zip › Supplementary Table S1.xlsx]

## Sheet: 1-2
Supplementary Table S1. Total lncRNA transcript annotation intersected with the repeat sequences of the human genome.
genoName	GeneStart	GeneEnd	Name	strand	type	genoName	TEStart	TEEnd	Testrand	RepeatName	RepeatClass	RepeatFamily
chr1	29554	30039	gene_id "ENSG00000243485.5"; transcript_id "ENST00000473358.1"; gene_type "lncRNA"; gene_name "MIR1302-2HG"; transcript_type "lncRNA"; transcript_name "MIR1302-2HG-202"; exon_number 1; exon_id "ENSE00001947070.1"; level 2; transcript_support_level "5"; hgnc_id "HGNC:52482"; tag "not_best_in_genome_evidence"; tag "dotter_confirmed"; tag "basic"; tag "Ensembl_canonical"; havana_gene "OTTHUMG0000000…	+	exon	chr1	29901	30198	+	L1MB3	LINE	L1
chr1	30976	31097	gene_id "ENSG00000243485.5"; transcript_id "ENST00000473358.1"; gene_type "lncRNA"; gene_name "MIR1302-2HG"; transcript_type "lncRNA"; transcript_name "MIR1302-2HG-202"; exon_number 3; exon_id "ENSE00001827679.1"; level 2; transcript_support_level "5"; hgnc_id "HGNC:52482"; tag "not_best_in_genome_evidence"; tag "dotter_confirmed"; tag "basic"; tag "Ensembl_canonical"; havana_gene "OTTHUMG0000000…	+	exon	chr1	30952	31131	+	MLT1A	LTR	ERVL-MaLR
chr1	30267	30667	gene_id "ENSG00000243485.5"; transcript_id "ENST00000469289.1"; gene_type "lncRNA"; gene_name "MIR1302-2HG"; transcript_type "lncRNA"; transcript_name "MIR1302-2HG-201"; exon_number 1; exon_id "ENSE00001841699.1"; level 2; transcript_support_level "5"; hgnc_id "HGNC:52482"; tag "not_best_in_genome_evidence"; tag "basic"; havana_gene "OTTHUMG00000000959.2"; havana_transcript "OTTHUMT00000002841.2";	+	exon	chr1	30342	30532	-	MER53	DNA	hAT
chr1	30976	31109	gene_id "ENSG00000243485.5"; transcript_id "ENST00000469289.1"; gene_type "lncRNA"; gene_name "MIR1302-2HG"; transcript_type "lncRNA"; transcript_name "MIR1302-2HG-201"; exon_number 2; exon_id "ENSE00001890064.1"; level 2; transcript_support_level "5"; hgnc_id "HGNC:52482"; tag "not_best_in_genome_evidence"; tag "basic"; havana_gene "OTTHUMG00000000959.2"; havana_transcript "OTTHUMT00000002841.2";	+	exon	chr1	30952	31131	+	MLT1A	LTR	ERVL-MaLR
chr1	35277	35481	gene_id "ENSG00000237613.2"; transcript_id "ENST00000417324.1"; gene_type "lncRNA"; gene_name "FAM138A"; transcript_type "lncRNA"; transcript_name "FAM138A-201"; exon_number 2; exon_id "ENSE00001669267.1"; level 2; transcript_support_level "1"; hgnc_id "HGNC:32334"; tag "basic"; tag "Ensembl_canonical"; havana_gene "OTTHUMG00000000960.1"; havana_transcript "OTTHUMT00000002842.1";	-	exon	chr1	35216	35366	-	MIRb	SINE	MIR
chr1	35277	35481	gene_id "ENSG00000237613.2"; transcript_id "ENST00000417324.1"; gene_type "lncRNA"; gene_name "FAM138A"; transcript_type "lncRNA"; transcript_name "FAM138A-201"; exon_number 2; exon_id "ENSE00001669267.1"; level 2; transcript_support_level "1"; hgnc_id "HGNC:32334"; tag "basic"; tag "Ensembl_canonical"; havana_gene "OTTHUMG00000000960.1"; havana_transcript "OTTHUMT00000002842.1";	-	exon	chr1	35366	35499	+	AluJr	SINE	Alu
chr1	34554	35174	gene_id "ENSG00000237613.2"; transcript_id "ENST00000417324.1"; gene_type "lncRNA"; gene_name "FAM138A"; transcript_type "lncRNA"; transcript_name "FAM138A-201"; exon_number 3; exon_id "ENSE00001727627.1"; level 2; transcript_support_level "1"; hgnc_id "HGNC:32334"; tag "basic"; tag "Ensembl_canonical"; havana_gene "OTTHUMG00000000960.1"; havana_transcript "OTTHUMT00000002842.1";	-	exon	chr1	34450	34560	-	L2c	LINE	L2
chr1	34554	35174	gene_id "ENSG00000237613.2"; transcript_id "ENST00000417324.1"; gene_type "lncRNA"; gene_name "FAM138A"; transcript_type "lncRNA"; transcript_name "FAM138A-201"; exon_number 3; exon_id "ENSE00001727627.1"; level 2; transcript_support_level "1"; hgnc_id "HGNC:32334"; tag "basic"; tag "Ensembl_canonical"; havana_gene "OTTHUMG00000000960.1"; havana_transcript "OTTHUMT00000002842.1";	-	exon	chr1	34564	34921	-	MLT1J2	LTR	ERVL-MaLR
chr1	35245	35481	gene_id "ENSG00000237613.2"; transcript_id "ENST00000461467.1"; gene_type "lncRNA"; gene_name "FAM138A"; transcript_type "lncRNA"; transcript_name "FAM138A-202"; exon_number 2; exon_id "ENSE00001874421.1"; level 2; transcript_support_level "3"; hgnc_id "HGNC:32334"; havana_gene "OTTHUMG00000000960.1"; havana_transcript "OTTHUMT00000002843.1";	-	exon	chr1	35216	35366	-	MIRb	SINE	MIR
chr1	35245	35481	gene_id "ENSG00000237613.2"; transcript_id "ENST00000461467.1"; gene_type "lncRNA"; gene_name "FAM138A"; transcript_type "lncRNA"; transcript_name "FAM138A-202"; exon_number 2; exon_id "ENSE00001874421.1"; level 2; transcript_support_level "3"; hgnc_id "HGNC:32334"; havana_gene "OTTHUMG00000000960.1"; havana_transcript "OTTHUMT00000002843.1";	-	exon	chr1	35366	35499	+	AluJr	SINE	Alu
chr1	92091	92240	gene_id "ENSG00000238009.6"; transcript_id "ENST00000466430.5"; gene_type "lncRNA"; gene_name "ENSG00000238009"; transcript_type "lncRNA"; transcript_name "ENST00000466430"; exon_number 3; exon_id "ENSE00001944529.1"; level 2; transcript_support_level "5"; tag "not_best_in_genome_evidence"; tag "basic"; havana_gene "OTTHUMG00000001096.2"; havana_transcript "OTTHUMT00000003225.1";	-	exon	chr1	91677	92110	+	MER4CL34	LTR	ERV1
chr1	92091	92240	gene_id "ENSG00000238009.6"; transcript_id "ENST00000466430.5"; gene_type "lncRNA"; gene_name "ENSG00000238009"; transcript_type "lncRNA"; transcript_name "ENST00000466430"; exon_number 3; exon_id "ENSE00001944529.1"; level 2; transcript_support_level "5"; tag "not_best_in_genome_evidence"; tag "basic"; havana_gene "OTTHUMG00000001096.2"; havana_transcript "OTTHUMT00000003225.1";	-	exon	chr1	92113	92392	-	MER4D1	LTR	ERV1
chr1	89295	91629	gene_id "ENSG00000238009.6"; transcript_id "ENST00000466430.5"; gene_type "lncRNA"; gene_name "ENSG00000238009"; transcript_type "lncRNA"; transcript_name "ENST00000466430"; exon_number 4; exon_id "ENSE00001846804.1"; level 2; transcript_support_level "5"; tag "not_best_in_genome_evidence"; tag "basic"; havana_gene "OTTHUMG00000001096.2"; havana_transcript "OTTHUMT00000003225.1";	-	exon	chr1	89285	89381	-	L1M5	LINE	L1
chr1	89295	91629	gene_id "ENSG00000238009.6"; transcript_id "ENST00000466430.5"; gene_type "lncRNA"; gene_name "ENSG00000238009"; transcript_type "lncRNA"; transcript_name "ENST00000466430"; exon_number 4; exon_id "ENSE00001846804.1"; level 2; transcript_support_level "5"; tag "not_best_in_genome_evidence"; tag "basic"; havana_gene "OTTHUMG00000001096.2"; havana_transcript "OTTHUMT00000003225.1";	-	exon	chr1	89858	90056	+	MLT1H2	LTR	ERVL-MaLR
chr1	89295	91629	gene_id "ENSG00000238009.6"; transcript_id "ENST00000466430.5"; gene_type "lncRNA"; gene_name "ENSG00000238009"; transcript_type "lncRNA"; transcript_name "ENST00000466430"; exon_number 4; exon_id "ENSE00001846804.1"; level 2; transcript_support_level "5"; tag "not_best_in_genome_evidence"; tag "basic"; havana_gene "OTTHUMG00000001096.2"; havana_transcript "OTTHUMT00000003225.1";	-	exon	chr1	90442	90576	+	MLT1H2	LTR	ERVL-MaLR
chr1	89295	91629	gene_id "ENSG00000238009.6"; transcript_id "ENST00000466430.5"; gene_type "lncRNA"; gene_name "ENSG00000238009"; transcript_type "lncRNA"; transcript_name "ENST00000466430"; exon_number 4; exon_id "ENSE00001846804.1"; level 2; transcript_support_level "5"; tag "not_best_in_genome_evidence"; tag "basic"; havana_gene "OTTHUMG00000001096.2"; havana_transcript "OTTHUMT00000003225.1";	-	exon	chr1	90920	91213	+	AluY	SINE	Alu
chr1	89295	91629	gene_id "ENSG00000238009.6"; transcript_id "ENST00000466430.5"; gene_type "lncRNA"; gene_name "ENSG00000238009"; transcript_type "lncRNA"; transcript_name "ENST00000466430"; exon_number 4; exon_id "ENSE00001846804.1"; level 2; transcript_support_level "5"; tag "not_best_in_genome_evidence"; tag "basic"; havana_gene "OTTHUMG00000001096.2"; havana_transcript "OTTHUMT00000003225.1";	-	exon	chr1	91608	91677	-	MER4D1	LTR	ERV1
chr1	92230	92240	gene_id "ENSG00000238009.6"; transcript_id "ENST00000477740.5"; gene_type "lncRNA"; gene_name "ENSG00000238009"; transcript_type "lncRNA"; transcript_name "ENST00000477740"; exon_number 4; exon_id "ENSE00001896976.1"; level 2; transcript_support_level "5"; tag "not_best_in_genome_evidence"; tag "Ensembl_canonical"; havana_gene "OTTHUMG00000001096.2"; havana_transcript "OTTHUMT00000003688.1";	-	exon	chr1	92113	92392	-	MER4D1	LTR	ERV1
chr1	110953	111357	gene_id "ENSG00000238009.6"; transcript_id "ENST00000471248.1"; gene_type "lncRNA"; gene_name "ENSG00000238009"; transcript_type "lncRNA"; transcript_name "ENST00000471248"; exon_number 3; exon_id "ENSE00001879696.1"; level 2; transcript_support_level "5"; tag "not_best_in_genome_evidence"; tag "dotter_confirmed"; havana_gene "OTTHUMG00000001096.2"; havana_transcript "OTTHUMT00000003687.1";	-	exon	chr1	111002	111049	-	MIR	SINE	MIR
chr1	110953	111357	gene_id "ENSG00000238009.6"; transcript_id "ENST00000471248.1"; gene_type "lncRNA"; gene_name "ENSG00000238009"; transcript_type "lncRNA"; transcript_name "ENST00000471248"; exon_number 3; exon_id "ENSE00001879696.1"; level 2; transcript_support_level "5"; tag "not_best_in_genome_evidence"; tag "dotter_confirmed"; havana_gene "OTTHUMG00000001096.2"; havana_transcript "OTTHUMT00000003687.1";	-	exon	chr1	111080	111386	+	AluSq2	SINE	Alu
chr1	90287	91105	gene_id "ENSG00000239945.1"; transcript_id "ENST00000495576.1"; gene_type "lncRNA"; gene_name "ENSG00000239945"; transcript_type "lncRNA"; transcript_name "ENST00000495576"; exon_number 1; exon_id "ENSE00001907785.1"; level 2; transcript_support_level "5"; tag "basic"; tag "Ensembl_canonical"; havana_gene "OTTHUMG00000001097.2"; havana_transcript "OTTHUMT00000003226.2";	-	exon	chr1	90442	90576	+	MLT1H2	LTR	ERVL-MaLR
chr1	90287	91105	gene_id "ENSG00000239945.1"; transcript_id "ENST00000495576.1"; gene_type "lncRNA"; gene_name "ENSG00000239945"; transcript_type "lncRNA"; transcript_name "ENST00000495576"; exon_number 1; exon_id "ENSE00001907785.1"; level 2; transcript_support_level "5"; tag "basic"; tag "Ensembl_canonical"; havana_gene "OTTHUMG00000001097.2"; havana_transcript "OTTHUMT00000003226.2";	-	exon	chr1	90920	91213	+	AluY	SINE	Alu
chr1	89551	90050	gene_id "ENSG00000239945.1"; transcript_id "ENST00000495576.1"; gene_type "lncRNA"; gene_name "ENSG00000239945"; transcript_type "lncRNA"; transcript_name "ENST00000495576"; exon_number 2; exon_id "ENSE00001927725.1"; level 2; transcript_support_level "5"; tag "basic"; tag "Ensembl_canonical"; havana_gene "OTTHUMG00000001097.2"; havana_transcript "OTTHUMT00000003226.2";	-	exon	chr1	89858	90056	+	MLT1H2	LTR	ERVL-MaLR
chr1	140075	140339	gene_id "ENSG00000239906.1"; transcript_id "ENST00000493797.1"; gene_type "lncRNA"; gene_name "ENSG00000239906"; transcript_type "lncRNA"; transcript_name "ENST00000493797"; exon_number 1; exon_id "ENSE00001913281.1"; level 2; transcript_support_level "2"; tag "basic"; tag "Ensembl_canonical"; havana_gene "OTTHUMG00000002481.1"; havana_transcript "OTTHUMT00000007038.1";	-	exon	chr1	139707	140127	-	MER1A	DNA	hAT-Charlie
chr1	139790	139847	gene_id "ENSG00000239906.1"; transcript_id "ENST00000493797.1"; gene_type "lncRNA"; gene_name "ENSG00000239906"; transcript_type "lncRNA"; transcript_name "ENST00000493797"; exon_number 2; exon_id "ENSE00001922992.1"; level 2; transcript_support_level "2"; tag "basic"; tag "Ensembl_canonical"; havana_gene "OTTHUMG00000002481.1"; havana_transcript "OTTHUMT00000007038.1";	-	exon	chr1	139707	140127	-	MER1A	DNA	hAT-Charlie
chr1	146386	149707	gene_id "ENSG00000241860.7"; transcript_id "ENST00000484859.1"; gene_type "lncRNA"; gene_name "ENSG00000241860"; transcript_type "lncRNA"; transcript_name "ENST00000484859"; exon_number 1; exon_id "ENSE00001860404.1"; level 2; transcript_support_level "5"; tag "basic"; havana_gene "OTTHUMG00000002480.4"; havana_transcript "OTTHUMT00000007035.1";	-	exon	chr1	146228	146522	+	AluJr	SINE	Alu
chr1	146386	149707	gene_id "ENSG00000241860.7"; transcript_id "ENST00000484859.1"; gene_type "lncRNA"; gene_name "ENSG00000241860"; transcript_type "lncRNA"; transcript_name "ENST00000484859"; exon_number 1; exon_id "ENSE00001860404.1"; level 2; transcript_support_level "5"; tag "basic"; havana_gene "OTTHUMG00000002480.4"; havana_transcript "OTTHUMT00000007035.1";	-	exon	chr1	146775	147047	+	AluJr	SINE	Alu
chr1	146386	149707	gene_id "ENSG00000241860.7"; transcript_id "ENST00000484859.1"; gene_type "lncRNA"; gene_name "ENSG00000241860"; transcript_type "lncRNA"; transcript_name "ENST00000484859"; exon_number 1; exon_id "ENSE00001860404.1"; level 2; transcript_support_level "5"; tag "basic"; havana_gene "OTTHUMG00000002480.4"; havana_transcript "OTTHUMT00000007035.1";	-	exon	chr1	147061	147161	-	AluJr4	SINE	Alu
chr1	146386	149707	gene_id "ENSG00000241860.7"; transcript_id "ENST00000484859.1"; gene_type "lncRNA"; gene_name "ENSG00000241860"; transcript_type "lncRNA"; transcript_name "ENST00000484859"; exon_number 1; exon_id "ENSE00001860404.1"; level 2; transcript_support_level "5"; tag "basic"; havana_gene "OTTHUMG00000002480.4"; havana_transcript "OTTHUMT00000007035.1";	-	exon	chr1	147161	147431	+	AluSx	SINE	Alu
chr1	146386	149707	gene_id "ENSG00000241860.7"; transcript_id "ENST00000484859.1"; gene_type "lncRNA"; gene_name "ENSG00000241860"; transcript_type "lncRNA"; transcript_name "ENST00000484859"; exon_number 1; exon_id "ENSE00001860404.1"; level 2; transcript_support_level "5"; tag "basic"; havana_gene "OTTHUMG00000002480.4"; havana_transcript "OTTHUMT00000007035.1";	-	exon	chr1	147475	147535	-	AluJr4	SINE	Alu
chr1	146386	149707	gene_id "ENSG00000241860.7"; transcript_id "ENST00000484859.1"; gene_type "lncRNA"; gene_name "ENSG00000241860"; transcript_type "lncRNA"; transcript_name "ENST00000484859"; exon_number 1; exon_id "ENSE00001860404.1"; level 2; transcript_support_level "5"; tag "basic"; havana_gene "OTTHUMG00000002480.4"; havana_transcript "OTTHUMT00000007035.1";	-	exon	chr1	147594	147625	+	L1MB8	LINE	L1
chr1	146386	149707	gene_id "ENSG00000241860.7"; transcript_id "ENST00000484859.1"; gene_type "lncRNA"; gene_name "ENSG00000241860"; transcript_type "lncRNA"; transcript_name "ENST00000484859"; exon_number 1; exon_id "ENSE00001860404.1"; level 2; transcript_support_level "5"; tag "basic"; havana_gene "OTTHUMG00000002480.4"; havana_transcript "OTTHUMT00000007035.1";	-	exon	chr1	147625	147917	+	AluJb	SINE	Alu
chr1	146386	149707	gene_id "ENSG00000241860.7"; transcript_id "ENST00000484859.1"; gene_type "lncRNA"; gene_name "ENSG00000241860"; transcript_type "lncRNA"; transcript_name "ENST00000484859"; exon_number 1; exon_id "ENSE00001860404.1"; level 2; transcript_support_level "5"; tag "basic"; havana_gene "OTTHUMG00000002480.4"; havana_transcript "OTTHUMT00000007035.1";	-	exon	chr1	147917	148005	+	L1MB8	LINE	L1
chr1	146386	149707	gene_id "ENSG00000241860.7"; transcript_id "ENST00000484859.1"; gene_type "lncRNA"; gene_name "ENSG00000241860"; transcript_type "lncRNA"; transcript_name "ENST00000484859"; exon_number 1; exon_id "ENSE00001860404.1"; level 2; transcript_support_level "5"; tag "basic"; havana_gene "OTTHUMG00000002480.4"; havana_transcript "OTTHUMT00000007035.1";	-	exon	chr1	148039	148150	-	FLAM_A	SINE	Alu
chr1	146386	149707	gene_id "ENSG00000241860.7"; transcript_id "ENST00000484859.1"; gene_type "lncRNA"; gene_name "ENSG00000241860"; transcript_type "lncRNA"; transcript_name "ENST00000484859"; exon_number 1; exon_id "ENSE00001860404.1"; level 2; transcript_support_level "5"; tag "basic"; havana_gene "OTTHUMG00000002480.4"; havana_transcript "OTTHUMT00000007035.1";	-	exon	chr1	148150	148770	+	L1MB8	LINE	L1
chr1	146386	149707	gene_id "ENSG00000241860.7"; transcript_id "ENST00000484859.1"; gene_type "lncRNA"; gene_name "ENSG00000241860"; transcript_type "lncRNA"; transcript_name "ENST00000484859"; exon_number 1; exon_id "ENSE00001860404.1"; level 2; transcript_support_level "5"; tag "basic"; havana_gene "OTTHUMG00000002480.4"; havana_transcript "OTTHUMT00000007035.1";	-	exon	chr1	148791	149093	+	AluJr	SINE	Alu
chr1	146386	149707	gene_id "ENSG00000241860.7"; transcript_id "ENST00000484859.1"; gene_type "lncRNA"; gene_name "ENSG00000241860"; transcript_type "lncRNA"; transcript_name "ENST00000484859"; exon_number 1; exon_id "ENSE00001860404.1"; level 2; transcript_support_level "5"; tag "basic"; havana_gene "OTTHUMG00000002480.4"; havana_transcript "OTTHUMT00000007035.1";	-	exon	chr1	149096	149211	-	Tigger12	DNA	TcMar-Tigger
chr1	146386	149707	gene_id "ENSG00000241860.7"; transcript_id "ENST00000484859.1"; gene_type "lncRNA"; gene_name "ENSG00000241860"; transcript_type "lncRNA"; transcript_name "ENST00000484859"; exon_number 1; exon_id "ENSE00001860404.1"; level 2; transcript_support_level "5"; tag "basic"; havana_gene "OTTHUMG00000002480.4"; havana_transcript "OTTHUMT00000007035.1";	-	exon	chr1	149395	149703	+	AluSq2	SINE	Alu
chr1	141474	143011	gene_id "ENSG00000241860.7"; transcript_id "ENST00000484859.1"; gene_type "lncRNA"; gene_name "ENSG00000241860"; transcript_type "lncRNA"; transcript_name "ENST00000484859"; exon_number 2; exon_id "ENSE00001911218.1"; level 2; transcript_support_level "5"; tag "basic"; havana_gene "OTTHUMG00000002480.4"; havana_transcript "OTTHUMT00000007035.1";	-	exon	chr1	141290	141597	-	AluJb	SINE	Alu
chr1	141474	143011	gene_id "ENSG00000241860.7"; transcript_id "ENST00000484859.1"; gene_type "lncRNA"; gene_name "ENSG00000241860"; transcript_type "lncRNA"; transcript_name "ENST00000484859"; exon_number 2; exon_id "ENSE00001911218.1"; level 2; transcript_support_level "5"; tag "basic"; havana_gene "OTTHUMG00000002480.4"; havana_transcript "OTTHUMT00000007035.1";	-	exon	chr1	141597	141667	+	MER21C	LTR	ERVL
chr1	141474	143011	gene_id "ENSG00000241860.7"; transcript_id "ENST00000484859.1"; gene_type "lncRNA"; gene_name "ENSG00000241860"; transcript_type "lncRNA"; transcript_name "ENST00000484859"; exon_number 2; exon_id "ENSE00001911218.1"; level 2; transcript_support_level "5"; tag "basic"; havana_gene "OTTHUMG00000002480.4"; havana_transcript "OTTHUMT00000007035.1";	-	exon	chr1	141667	141970	+	AluJr	SINE	Alu
chr1	141474	143011	gene_id "ENSG00000241860.7"; transcript_id "ENST00000484859.1"; gene_type "lncRNA"; gene_name "ENSG00000241860"; transcript_type "lncRNA"; transcript_name "ENST00000484859"; exon_number 2; exon_id "ENSE00001911218.1"; level 2; transcript_support_level "5"; tag "basic"; havana_gene "OTTHUMG00000002480.4"; havana_transcript "OTTHUMT00000007035.1";	-	exon	chr1	141970	142271	+	MER21C	LTR	ERVL
chr1	141474	143011	gene_id "ENSG00000241860.7"; transcript_id "ENST00000484859.1"; gene_type "lncRNA"; gene_name "ENSG00000241860"; transcript_type "lncRNA"; transcript_name "ENST00000484859"; exon_number 2; exon_id "ENSE00001911218.1"; level 2; transcript_support_level "5"; tag "basic"; havana_gene "OTTHUMG00000002480.4"; havana_transcript "OTTHUMT00000007035.1";	-	exon	chr1	142307	142506	+	MIRb	SINE	MIR
chr1	141474	143011	gene_id "ENSG00000241860.7"; transcript_id "ENST00000484859.1"; gene_type "lncRNA"; gene_name "ENSG00000241860"; transcript_type "lncRNA"; transcript_name "ENST00000484859"; exon_number 2; exon_id "ENSE00001911218.1"; level 2; transcript_support_level "5"; tag "basic"; havana_gene "OTTHUMG00000002480.4"; havana_transcript "OTTHUMT00000007035.1";	-	exon	chr1	142765	142869	+	L2b	LINE	L2
chr1	146642	146831	gene_id "ENSG00000241860.7"; transcript_id "ENST00000490997.5"; gene_type "lncRNA"; gene_name "ENSG00000241860"; transcript_type "lncRNA"; transcript_name "ENST00000490997"; exon_number 1; exon_id "ENSE00001868647.1"; level 2; transcript_support_level "5"; havana_gene "OTTHUMG00000002480.4"; havana_transcript "OTTHUMT00000007036.1";	-	exon	chr1	146775	147047	+	AluJr	SINE	Alu
chr1	146386	146509	gene_id "ENSG00000241860.7"; transcript_id "ENST00000490997.5"; gene_type "lncRNA"; gene_name "ENSG00000241860"; transcript_type "lncRNA"; transcript_name "ENST00000490997"; exon_number 2; exon_id "ENSE00001853409.1"; level 2; transcript_support_level "5"; havana_gene "OTTHUMG00000002480.4"; havana_transcript "OTTHUMT00000007036.1";	-	exon	chr1	146228	146522	+	AluJr	SINE	Alu
chr1	142808	143011	gene_id "ENSG00000241860.7"; transcript_id "ENST00000490997.5"; gene_type "lncRNA"; gene_name "ENSG00000241860"; transcript_type "lncRNA"; transcript_name "ENST00000490997"; exon_number 3; exon_id "ENSE00001838397.1"; level 2; transcript_support_level "5"; havana_gene "OTTHUMG00000002480.4"; havana_transcript "OTTHUMT00000007036.1";	-	exon	chr1	142765	142869	+	L2b	LINE	L2
chr1	169049	169264	gene_id "ENSG00000241860.7"; transcript_id "ENST00000466557.6"; gene_type "lncRNA"; gene_name "ENSG00000241860"; transcript_type "lncRNA"; transcript_name "ENST00000466557"; exon_number 3; exon_id "ENSE00001922566.1"; level 2; transcript_support_level "5"; tag "not_best_in_genome_evidence"; tag "basic"; tag "Ensembl_canonical"; havana_gene "OTTHUMG00000002480.4"; havana_transcript "OTTHUMT0000000…	-	exon	chr1	168914	169342	+	MLT1D	LTR	ERVL-MaLR
chr1	164263	164791	gene_id "ENSG00000241860.7"; transcript_id "ENST00000466557.6"; gene_type "lncRNA"; gene_name "ENSG00000241860"; transcript_type "lncRNA"; transcript_name "ENST00000466557"; exon_number 6; exon_id "ENSE00001862111.2"; level 2; transcript_support_level "5"; tag "not_best_in_genome_evidence"; tag "basic"; tag "Ensembl_canonical"; havana_gene "OTTHUMG00000002480.4"; havana_transcript "OTTHUMT0000000…	-	exon	chr1	164358	164695	+	AluSq2	SINE	Alu
chr1	146386	146509	gene_id "ENSG00000241860.7"; transcript_id "ENST00000466557.6"; gene_type "lncRNA"; gene_name "ENSG00000241860"; transcript_type "lncRNA"; transcript_name "ENST00000466557"; exon_number 8; exon_id "ENSE00001853409.1"; level 2; transcript_support_level "5"; tag "not_best_in_genome_evidence"; tag "basic"; tag "Ensembl_canonical"; havana_gene "OTTHUMG00000002480.4"; havana_transcript "OTTHUMT0000000…	-	exon	chr1	146228	146522	+	AluJr	SINE	Alu
chr1	169049	169210	gene_id "ENSG00000241860.7"; transcript_id "ENST00000662089.1"; gene_type "lncRNA"; gene_name "ENSG00000241860"; transcript_type "lncRNA"; transcript_name "ENST00000662089"; exon_number 1; exon_id "ENSE00003878614.1"; level 2; tag "basic"; tag "TAGENE"; havana_gene "OTTHUMG00000002480.4"; havana_transcript "OTTHUMT00000528578.1";	-	exon	chr1	168914	169342	+	MLT1D	LTR	ERVL-MaLR
chr1	168610	168767	gene_id "ENSG00000241860.7"; transcript_id "ENST00000491962.1"; gene_type "lncRNA"; gene_name "ENSG00000241860"; transcript_type "lncRNA"; transcript_name "ENST00000491962"; exon_number 1; exon_id "ENSE00001939117.1"; level 2; transcript_support_level "5"; havana_gene "OTTHUMG00000002480.4"; havana_transcript "OTTHUMT00000007168.1";	-	exon	chr1	168484	168786	+	AluYh3	SINE	Alu
chr1	169049	169240	gene_id "ENSG00000241860.7"; transcript_id "ENST00000655252.1"; gene_type "lncRNA"; gene_name "ENSG00000241860"; transcript_type "lncRNA"; transcript_name "ENST00000655252"; exon_number 1; exon_id "ENSE00003878771.1"; level 2; tag "TAGENE"; havana_gene "OTTHUMG00000002480.4"; havana_transcript "OTTHUMT00000528579.1";	-	exon	chr1	168914	169342	+	MLT1D	LTR	ERVL-MaLR
chr1	167129	168165	gene_id "ENSG00000241860.7"; transcript_id "ENST00000655252.1"; gene_type "lncRNA"; gene_name "ENSG00000241860"; transcript_type "lncRNA"; transcript_name "ENST00000655252"; exon_number 2; exon_id "ENSE00003876756.1"; level 2; tag "TAGENE"; havana_gene "OTTHUMG00000002480.4"; havana_transcript "OTTHUMT00000528579.1";	-	exon	chr1	167133	167433	-	AluSp	SINE	Alu
chr1	167129	168165	gene_id "ENSG00000241860.7"; transcript_id "ENST00000655252.1"; gene_type "lncRNA"; gene_name "ENSG00000241860"; transcript_type "lncRNA"; transcript_name "ENST00000655252"; exon_number 2; exon_id "ENSE00003876756.1"; level 2; tag "TAGENE"; havana_gene "OTTHUMG00000002480.4"; havana_transcript "OTTHUMT00000528579.1";	-	exon	chr1	167494	167792	+	AluSg7	SINE	Alu
chr1	161314	161525	gene_id "ENSG00000241599.1"; transcript_id "ENST00000496488.1"; gene_type "lncRNA"; gene_name "ENSG00000241599"; transcript_type "lncRNA"; transcript_name "ENST00000496488"; exon_number 2; exon_id "ENSE00001895361.1"; level 2; transcript_support_level "5"; tag "not_best_in_genome_evidence"; tag "dotter_confirmed"; tag "basic"; tag "Ensembl_canonical"; havana_gene "OTTHUMG00000002525.1"; havana_tr…	+	exon	chr1	161299	161705	+	L1MC5a	LINE	L1
chr1	266855	267056	gene_id "ENSG00000286448.1"; transcript_id "ENST00000669836.1"; gene_type "lncRNA"; gene_name "ENSG00000286448"; transcript_type "lncRNA"; transcript_name "ENST00000669836"; exon_number 1; exon_id "ENSE00003865469.1"; level 2; tag "basic"; tag "Ensembl_canonical"; tag "TAGENE"; havana_gene "OTTHUMG00000194680.1"; havana_transcript "OTTHUMT00000520595.1";	+	exon	chr1	266671	267153	+	MLT1H2	LTR	ERVL-MaLR
chr1	268122	268655	gene_id "ENSG00000286448.1"; transcript_id "ENST00000669836.1"; gene_type "lncRNA"; gene_name "ENSG00000286448"; transcript_type "lncRNA"; transcript_name "ENST00000669836"; exon_number 2; exon_id "ENSE00003852409.1"; level 2; tag "basic"; tag "Ensembl_canonical"; tag "TAGENE"; havana_gene "OTTHUMG00000194680.1"; havana_transcript "OTTHUMT00000520595.1";	+	exon	chr1	268183	268253	-	MER4D1	LTR	ERV1
chr1	268122	268655	gene_id "ENSG00000286448.1"; transcript_id "ENST00000669836.1"; gene_type "lncRNA"; gene_name "ENSG00000286448"; transcript_type "lncRNA"; transcript_name "ENST00000669836"; exon_number 2; exon_id "ENSE00003852409.1"; level 2; tag "basic"; tag "Ensembl_canonical"; tag "TAGENE"; havana_gene "OTTHUMG00000194680.1"; havana_transcript "OTTHUMT00000520595.1";	+	exon	chr1	268253	268672	+	MER4CL34	LTR	ERV1
chr1	358857	358929	gene_id "ENSG00000236601.2"; transcript_id "ENST00000450983.1"; gene_type "lncRNA"; gene_name "ENSG00000236601"; transcript_type "lncRNA"; transcript_name "ENST00000450983"; exon_number 1; exon_id "ENSE00001634442.1"; level 2; transcript_support_level "5"; tag "not_best_in_genome_evidence"; tag "Ensembl_canonical"; havana_gene "OTTHUMG00000002855.3"; havana_transcript "OTTHUMT00000007988.2";	+	exon	chr1	358067	358859	-	MER4D1	LTR	ERV1
chr1	365171	365704	gene_id "ENSG00000236601.2"; transcript_id "ENST00000450983.1"; gene_type "lncRNA"; gene_name "ENSG00000236601"; transcript_type "lncRNA"; transcript_name "ENST00000450983"; exon_number 2; exon_id "ENSE00001787178.1"; level 2; transcript_support_level "5"; tag "not_best_in_genome_evidence"; tag "Ensembl_canonical"; havana_gene "OTTHUMG00000002855.3"; havana_transcript "OTTHUMT00000007988.2";	+	exon	chr1	365404	365585	-	L1M5	LINE	L1
chr1	365171	365704	gene_id "ENSG00000236601.2"; transcript_id "ENST00000450983.1"; gene_type "lncRNA"; gene_name "ENSG00000236601"; transcript_type "lncRNA"; transcript_name "ENST00000450983"; exon_number 2; exon_id "ENSE00001787178.1"; level 2; transcript_support_level "5"; tag "not_best_in_genome_evidence"; tag "Ensembl_canonical"; havana_gene "OTTHUMG00000002855.3"; havana_transcript "OTTHUMT00000007988.2";	+	exon	chr1	365675	366144	+	Ricksha_0	DNA	MULE-MuDR
chr1	365171	365510	gene_id "ENSG00000236601.2"; transcript_id "ENST00000412666.1"; gene_type "lncRNA"; gene_name "ENSG00000236601"; transcript_type "lncRNA"; transcript_name "ENST00000412666"; exon_number 2; exon_id "ENSE00001745103.1"; level 2; transcript_support_level "1"; tag "not_best_in_genome_evidence"; havana_gene "OTTHUMG00000002855.3"; havana_transcript "OTTHUMT00000007987.2";	+	exon	chr1	365404	365585	-	L1M5	LINE	L1
chr1	365171	366052	gene_id "ENSG00000236601.2"; transcript_id "ENST00000635159.1"; gene_type "lncRNA"; gene_name "ENSG00000236601"; transcript_type "lncRNA"; transcript_name "ENST00000635159"; exon_number 2; exon_id "ENSE00003791014.1"; level 2; transcript_support_level "1"; tag "non_submitted_evidence"; tag "basic"; havana_gene "OTTHUMG00000002855.3"; havana_transcript "OTTHUMT00000488661.1";	+	exon	chr1	365404	365585	-	L1M5	LINE	L1
chr1	365171	366052	gene_id "ENSG00000236601.2"; transcript_id "ENST00000635159.1"; gene_type "lncRNA"; gene_name "ENSG00000236601"; transcript_type "lncRNA"; transcript_name "ENST00000635159"; exon_number 2; exon_id "ENSE00003791014.1"; level 2; transcript_support_level "1"; tag "non_submitted_evidence"; tag "basic"; havana_gene "OTTHUMG00000002855.3"; havana_transcript "OTTHUMT00000488661.1";	+	exon	chr1	365675	366144	+	Ricksha_0	DNA	MULE-MuDR
chr1	587629	587701	gene_id "ENSG00000235146.2"; transcript_id "ENST00000423796.1"; gene_type "lncRNA"; gene_name "ENSG00000235146"; transcript_type "lncRNA"; transcript_name "ENST00000423796"; exon_number 1; exon_id "ENSE00001621971.1"; level 2; transcript_support_level "5"; tag "not_best_in_genome_evidence"; tag "basic"; tag "Ensembl_canonical"; havana_gene "OTTHUMG00000002329.1"; havana_transcript "OTTHUMT0000000…	+	exon	chr1	586839	587631	-	MER4D1	LTR	ERV1
chr1	594235	594768	gene_id "ENSG00000235146.2"; transcript_id "ENST00000423796.1"; gene_type "lncRNA"; gene_name "ENSG00000235146"; transcript_type "lncRNA"; transcript_name "ENST00000423796"; exon_number 2; exon_id "ENSE00001665260.1"; level 2; transcript_support_level "5"; tag "not_best_in_genome_evidence"; tag "basic"; tag "Ensembl_canonical"; havana_gene "OTTHUMG00000002329.1"; havana_transcript "OTTHUMT0000000…	+	exon	chr1	594468	594685	-	L1ME4c	LINE	L1
chr1	594235	594768	gene_id "ENSG00000235146.2"; transcript_id "ENST00000423796.1"; gene_type "lncRNA"; gene_name "ENSG00000235146"; transcript_type "lncRNA"; transcript_name "ENST00000423796"; exon_number 2; exon_id "ENSE00001665260.1"; level 2; transcript_support_level "5"; tag "not_best_in_genome_evidence"; tag "basic"; tag "Ensembl_canonical"; havana_gene "OTTHUMG00000002329.1"; havana_transcript "OTTHUMT0000000…	+	exon	chr1	594739	595208	+	Ricksha_0	DNA	MULE-MuDR
chr1	594235	594574	gene_id "ENSG00000235146.2"; transcript_id "ENST00000450696.1"; gene_type "lncRNA"; gene_name "ENSG00000235146"; transcript_type "lncRNA"; transcript_name "ENST00000450696"; exon_number 2; exon_id "ENSE00001607178.1"; level 2; transcript_support_level "1"; tag "not_best_in_genome_evidence"; havana_gene "OTTHUMG00000002329.1"; havana_transcript "OTTHUMT00000006706.1";	+	exon	chr1	594468	594685	-	L1ME4c	LINE	L1
chr1	761778	761989	gene_id "ENSG00000229905.1"; transcript_id "ENST00000422528.1"; gene_type "lncRNA"; gene_name "ENSG00000229905"; transcript_type "lncRNA"; transcript_name "ENST00000422528"; exon_number 2; exon_id "ENSE00001761034.1"; level 2; transcript_support_level "5"; tag "not_best_in_genome_evidence"; tag "basic"; tag "Ensembl_canonical"; havana_gene "OTTHUMG00000002408.1"; havana_transcript "OTTHUMT0000000…	+	exon	chr1	761763	762169	+	L1MC5a	LINE	L1
chr1	803919	804222	gene_id "ENSG00000237491.10"; transcript_id "ENST00000655765.1"; gene_type "lncRNA"; gene_name "LINC01409"; transcript_type "lncRNA"; transcript_name "LINC01409-223"; exon_number 2; exon_id "ENSE00001706796.1"; level 2; hgnc_id "HGNC:50701"; tag "TAGENE"; havana_gene "OTTHUMG00000002404.21"; havana_transcript "OTTHUMT00000518811.1";	+	exon	chr1	804218	804482	+	MER113A	DNA	hAT-Charlie
chr1	803951	804222	gene_id "ENSG00000237491.10"; transcript_id "ENST00000412115.2"; gene_type "lncRNA"; gene_name "LINC01409"; transcript_type "lncRNA"; transcript_name "LINC01409-201"; exon_number 2; exon_id "ENSE00002781548.1"; level 2; transcript_support_level "3"; hgnc_id "HGNC:50701"; tag "Ensembl_canonical"; tag "TAGENE"; havana_gene "OTTHUMG00000002404.21"; havana_transcript "OTTHUMT00000099678.3";	+	exon	chr1	804218	804482	+	MER113A	DNA	hAT-Charlie
chr1	803919	804222	gene_id "ENSG00000237491.10"; transcript_id "ENST00000670700.1"; gene_type "lncRNA"; gene_name "LINC01409"; transcript_type "lncRNA"; transcript_name "LINC01409-232"; exon_number 2; exon_id "ENSE00001706796.1"; level 2; hgnc_id "HGNC:50701"; tag "basic"; tag "TAGENE"; havana_gene "OTTHUMG00000002404.21"; havana_transcript "OTTHUMT00000516955.1";	+	exon	chr1	804218	804482	+	MER113A	DNA	hAT-Charlie
chr1	803951	804222	gene_id "ENSG00000237491.10"; transcript_id "ENST00000429505.6"; gene_type "lncRNA"; gene_name "LINC01409"; transcript_type "lncRNA"; transcript_name "LINC01409-202"; exon_number 3; exon_id "ENSE00002781548.1"; level 2; transcript_support_level "3"; hgnc_id "HGNC:50701"; tag "basic"; tag "TAGENE"; havana_gene "OTTHUMG00000002404.21"; havana_transcript "OTTHUMT00000516341.1";	+	exon	chr1	804218	804482	+	MER113A	DNA	hAT-Charlie
chr1	803919	804222	gene_id "ENSG00000237491.10"; transcript_id "ENST00000657896.1"; gene_type "lncRNA"; gene_name "LINC01409"; transcript_type "lncRNA"; transcript_name "LINC01409-225"; exon_number 2; exon_id "ENSE00001706796.1"; level 2; hgnc_id "HGNC:50701"; tag "TAGENE"; havana_gene "OTTHUMG00000002404.21"; havana_transcript "OTTHUMT00000519617.1";	+	exon	chr1	804218	804482	+	MER113A	DNA	hAT-Charlie
chr1	784370	784690	gene_id "ENSG00000237491.10"; transcript_id "ENST00000434264.6"; gene_type "lncRNA"; gene_name "LINC01409"; transcript_type "lncRNA"; transcript_name "LINC01409-203"; exon_number 3; exon_id "ENSE00001596490.1"; level 1; transcript_support_level "5"; hgnc_id "HGNC:50701"; tag "basic"; tag "exp_conf"; havana_gene "OTTHUMG00000002404.21"; havana_transcript "OTTHUMT00000007013.4";	+	exon	chr1	784343	784744	+	L1MC4	LINE	L1
chr1	803919	804222	gene_id "ENSG00000237491.10"; transcript_id "ENST00000658648.1"; gene_type "lncRNA"; gene_name "LINC01409"; transcript_type "lncRNA"; transcript_name "LINC01409-226"; exon_number 2; exon_id "ENSE00001706796.1"; level 2; hgnc_id "HGNC:50701"; tag "TAGENE"; havana_gene "OTTHUMG00000002404.21"; havana_transcript "OTTHUMT00000511012.1";	+	exon	chr1	804218	804482	+	MER113A	DNA	hAT-Charlie
chr1	803919	804222	gene_id "ENSG00000237491.10"; transcript_id "ENST00000656571.1"; gene_type "lncRNA"; gene_name "LINC01409"; transcript_type "lncRNA"; transcript_name "LINC01409-224"; exon_number 2; exon_id "ENSE00001706796.1"; level 2; hgnc_id "HGNC:50701"; tag "basic"; tag "TAGENE"; havana_gene "OTTHUMG00000002404.21"; havana_transcript "OTTHUMT00000510085.1";	+	exon	chr1	804218	804482	+	MER113A	DNA	hAT-Charlie
chr1	786393	787186	gene_id "ENSG00000237491.10"; transcript_id "ENST00000665867.1"; gene_type "lncRNA"; gene_name "LINC01409"; transcript_type "lncRNA"; transcript_name "LINC01409-228"; exon_number 2; exon_id "ENSE00003884337.1"; level 2; hgnc_id "HGNC:50701"; tag "TAGENE"; havana_gene "OTTHUMG00000002404.21"; havana_transcript "OTTHUMT00000506895.1";	+	exon	chr1	786507	787339	-	L1M3	LINE	L1
chr1	786393	787186	gene_id "ENSG00000237491.10"; transcript_id "ENST00000665867.1"; gene_type "lncRNA"; gene_name "LINC01409"; transcript_type "lncRNA"; transcript_name "LINC01409-228"; exon_number 2; exon_id "ENSE00003884337.1"; level 2; hgnc_id "HGNC:50701"; tag "TAGENE"; havana_gene "OTTHUMG00000002404.21"; havana_transcript "OTTHUMT00000506895.1";	+	exon	chr1	786376	786507	-	AluJr	SINE	Alu
chr1	803919	804222	gene_id "ENSG00000237491.10"; transcript_id "ENST00000669749.1"; gene_type "lncRNA"; gene_name "LINC01409"; transcript_type "lncRNA"; transcript_name "LINC01409-231"; exon_number 2; exon_id "ENSE00001706796.1"; level 2; hgnc_id "HGNC:50701"; tag "TAGENE"; havana_gene "OTTHUMG00000002404.21"; havana_transcript "OTTHUMT00000515126.1";	+	exon	chr1	804218	804482	+	MER113A	DNA	hAT-Charlie
chr1	803919	804222	gene_id "ENSG00000237491.10"; transcript_id "ENST00000666217.1"; gene_type "lncRNA"; gene_name "LINC01409"; transcript_type "lncRNA"; transcript_name "LINC01409-229"; exon_number 2; exon_id "ENSE00001706796.1"; level 2; hgnc_id "HGNC:50701"; tag "TAGENE"; havana_gene "OTTHUMG00000002404.21"; havana_transcript "OTTHUMT00000006885.3";	+	exon	chr1	804218	804482	+	MER113A	DNA	hAT-Charlie
chr1	803919	804222	gene_id "ENSG00000237491.10"; transcript_id "ENST00000665719.1"; gene_type "lncRNA"; gene_name "LINC01409"; transcript_type "lncRNA"; transcript_name "LINC01409-227"; exon_number 2; exon_id "ENSE00001706796.1"; level 2; hgnc_id "HGNC:50701"; tag "TAGENE"; havana_gene "OTTHUMG00000002404.21"; havana_transcript "OTTHUMT00000521045.1";	+	exon	chr1	804218	804482	+	MER113A	DNA	hAT-Charlie
chr1	803919	804222	gene_id "ENSG00000237491.10"; transcript_id "ENST00000651411.1"; gene_type "lncRNA"; gene_name "LINC01409"; transcript_type "lncRNA"; transcript_name "LINC01409-221"; exon_number 3; exon_id "ENSE00001706796.1"; level 2; hgnc_id "HGNC:50701"; havana_gene "OTTHUMG00000002404.21"; havana_transcript "OTTHUMT00000502875.1";	+	exon	chr1	804218	804482	+	MER113A	DNA	hAT-Charlie
chr1	783111	783363	gene_id "ENSG00000237491.10"; transcript_id "ENST00000589899.5"; gene_type "lncRNA"; gene_name "LINC01409"; transcript_type "lncRNA"; transcript_name "LINC01409-214"; exon_number 3; exon_id "ENSE00002767185.1"; level 2; transcript_support_level "5"; hgnc_id "HGNC:50701"; tag "mRNA_end_NF"; tag "RNA_Seq_supported_only"; havana_gene "OTTHUMG00000002404.21"; havana_transcript "OTTHUMT00000448546.1";	+	exon	chr1	782828	783115	+	MER33	DNA	hAT-Charlie
chr1	784370	784655	gene_id "ENSG00000237491.10"; transcript_id "ENST00000589899.5"; gene_type "lncRNA"; gene_name "LINC01409"; transcript_type "lncRNA"; transcript_name "LINC01409-214"; exon_number 4; exon_id "ENSE00002968432.1"; level 2; transcript_support_level "5"; hgnc_id "HGNC:50701"; tag "mRNA_end_NF"; tag "RNA_Seq_supported_only"; havana_gene "OTTHUMG00000002404.21"; havana_transcript "OTTHUMT00000448546.1";	+	exon	chr1	784343	784744	+	L1MC4	LINE	L1
chr1	783111	783363	gene_id "ENSG00000237491.10"; transcript_id "ENST00000609830.1"; gene_type "lncRNA"; gene_name "LINC01409"; transcript_type "lncRNA"; transcript_name "LINC01409-220"; exon_number 3; exon_id "ENSE00002767185.1"; level 2; transcript_support_level "5"; hgnc_id "HGNC:50701"; tag "mRNA_end_NF"; tag "nested_454_RNA_Seq_supported"; havana_gene "OTTHUMG00000002404.21"; havana_transcript "OTTHUMT000004725…	+	exon	chr1	782828	783115	+	MER33	DNA	hAT-Charlie
chr1	784370	784429	gene_id "ENSG00000237491.10"; transcript_id "ENST00000609830.1"; gene_type "lncRNA"; gene_name "LINC01409"; transcript_type "lncRNA"; transcript_name "LINC01409-220"; exon_number 4; exon_id "ENSE00003711221.1"; level 2; transcript_support_level "5"; hgnc_id "HGNC:50701"; tag "mRNA_end_NF"; tag "nested_454_RNA_Seq_supported"; havana_gene "OTTHUMG00000002404.21"; havana_transcript "OTTHUMT000004725…	+	exon	chr1	784343	784744	+	L1MC4	LINE	L1
chr1	803922	804222	gene_id "ENSG00000237491.10"; transcript_id "ENST00000443772.2"; gene_type "lncRNA"; gene_name "LINC01409"; transcript_type "lncRNA"; transcript_name "LINC01409-204"; exon_number 2; exon_id "ENSE00002766583.1"; level 2; transcript_support_level "3"; hgnc_id "HGNC:50701"; tag "basic"; tag "TAGENE"; havana_gene "OTTHUMG00000002404.21"; havana_transcript "OTTHUMT00000006887.3";	+	exon	chr1	804218	804482	+	MER113A	DNA	hAT-Charlie
chr1	807217	808378	gene_id "ENSG00000237491.10"; transcript_id "ENST00000443772.2"; gene_type "lncRNA"; gene_name "LINC01409"; transcript_type "lncRNA"; transcript_name "LINC01409-204"; exon_number 4; exon_id "ENSE00001657688.2"; level 2; transcript_support_level "3"; hgnc_id "HGNC:50701"; tag "basic"; tag "TAGENE"; havana_gene "OTTHUMG00000002404.21"; havana_transcript "OTTHUMT00000006887.3";	+	exon	chr1	807401	807502	+	MLT1O	LTR	ERVL-MaLR
chr1	784370	784759	gene_id "ENSG00000237491.10"; transcript_id "ENST00000585826.1"; gene_type "lncRNA"; gene_name "LINC01409"; transcript_type "lncRNA"; transcript_name "LINC01409-208"; exon_number 1; exon_id "ENSE00002849436.1"; level 2; transcript_support_level "NA"; hgnc_id "HGNC:50701"; tag "mRNA_start_NF"; tag "RNA_Seq_supported_only"; havana_gene "OTTHUMG00000002404.21"; havana_transcript "OTTHUMT00000458567.…	+	exon	chr1	784343	784744	+	L1MC4	LINE	L1
chr1	784370	784759	gene_id "ENSG00000237491.10"; transcript_id "ENST00000585826.1"; gene_type "lncRNA"; gene_name "LINC01409"; transcript_type "lncRNA"; transcript_name "LINC01409-208"; exon_number 1; exon_id "ENSE00002849436.1"; level 2; transcript_support_level "NA"; hgnc_id "HGNC:50701"; tag "mRNA_start_NF"; tag "RNA_Seq_supported_only"; havana_gene "OTTHUMG00000002404.21"; havana_transcript "OTTHUMT00000458567.…	+	exon	chr1	784745	785369	+	L1MC4	LINE	L1
chr1	784370	784977	gene_id "ENSG00000237491.10"; transcript_id "ENST00000592547.1"; gene_type "lncRNA"; gene_name "LINC01409"; transcript_type "lncRNA"; transcript_name "LINC01409-218"; exon_number 1; exon_id "ENSE00002792640.1"; level 2; transcript_support_level "NA"; hgnc_id "HGNC:50701"; tag "mRNA_start_NF"; tag "RNA_Seq_supported_only"; havana_gene "OTTHUMG00000002404.21"; havana_transcript "OTTHUMT00000458568.…	+	exon	chr1	784343	784744	+	L1MC4	LINE	L1
chr1	784370	784977	gene_id "ENSG00000237491.10"; transcript_id "ENST00000592547.1"; gene_type "lncRNA"; gene_name "LINC01409"; transcript_type "lncRNA"; transcript_name "LINC01409-218"; exon_number 1; exon_id "ENSE00002792640.1"; level 2; transcript_support_level "NA"; hgnc_id "HGNC:50701"; tag "mRNA_start_NF"; tag "RNA_Seq_supported_only"; havana_gene "OTTHUMG00000002404.21"; havana_transcript "OTTHUMT00000458568.…	+	exon	chr1	784745	785369	+	L1MC4	LINE	L1
chr1	784370	784493	gene_id "ENSG00000237491.10"; transcript_id "ENST00000586928.5"; gene_type "lncRNA"; gene_name "LINC01409"; transcript_type "lncRNA"; transcript_name "LINC01409-210"; exon_number 1; exon_id "ENSE00002806114.1"; level 2; transcript_support_level "5"; hgnc_id "HGNC:50701"; tag "mRNA_start_NF"; tag "RNA_Seq_supported_only"; havana_gene "OTTHUMG00000002404.21"; havana_transcript "OTTHUMT00000458569.1…	+	exon	chr1	784343	784744	+	L1MC4	LINE	L1
chr1	786393	786866	gene_id "ENSG00000237491.10"; transcript_id "ENST00000586928.5"; gene_type "lncRNA"; gene_name "LINC01409"; transcript_type "lncRNA"; transcript_name "LINC01409-210"; exon_number 2; exon_id "ENSE00002830575.1"; level 2; transcript_support_level "5"; hgnc_id "HGNC:50701"; tag "mRNA_start_NF"; tag "RNA_Seq_supported_only"; havana_gene "OTTHUMG00000002404.21"; havana_transcript "OTTHUMT00000458569.1…	+	exon	chr1	786507	787339	-	L1M3	LINE	L1
chr1	786393	786866	gene_id "ENSG00000237491.10"; transcript_id "ENST00000586928.5"; gene_type "lncRNA"; gene_name "LINC01409"; transcript_type "lncRNA"; transcript_name "LINC01409-210"; exon_number 2; exon_id "ENSE00002830575.1"; level 2; transcript_support_level "5"; hgnc_id "HGNC:50701"; tag "mRNA_start_NF"; tag "RNA_Seq_supported_only"; havana_gene "OTTHUMG00000002404.21"; havana_transcript "OTTHUMT00000458569.1…	+	exon	chr1	786376	786507	-	AluJr	SINE	Alu
chr1	784370	784493	gene_id "ENSG00000237491.10"; transcript_id "ENST00000585745.5"; gene_type "lncRNA"; gene_name "LINC01409"; transcript_type "lncRNA"; transcript_name "LINC01409-206"; exon_number 1; exon_id "ENSE00002806114.1"; level 2; transcript_support_level "5"; hgnc_id "HGNC:50701"; tag "mRNA_start_NF"; tag "RNA_Seq_supported_only"; havana_gene "OTTHUMG00000002404.21"; havana_transcript "OTTHUMT00000458570.1…	+	exon	chr1	784343	784744	+	L1MC4	LINE	L1
chr1	795470	795513	gene_id "ENSG00000237491.10"; transcript_id "ENST00000585745.5"; gene_type "lncRNA"; gene_name "LINC01409"; transcript_type "lncRNA"; transcript_name "LINC01409-206"; exon_number 2; exon_id "ENSE00002897844.1"; level 2; transcript_support_level "5"; hgnc_id "HGNC:50701"; tag "mRNA_start_NF"; tag "RNA_Seq_supported_only"; havana_gene "OTTHUMG00000002404.21"; havana_transcript "OTTHUMT00000458570.1…	+	exon	chr1	795361	795592	+	Charlie1b	DNA	hAT-Charlie
chr1	784370	784493	gene_id "ENSG00000237491.10"; transcript_id "ENST00000585768.5"; gene_type "lncRNA"; gene_name "LINC01409"; transcript_type "lncRNA"; transcript_name "LINC01409-207"; exon_number 1; exon_id "ENSE00002806114.1"; level 2; transcript_support_level "5"; hgnc_id "HGNC:50701"; tag "mRNA_start_NF"; tag "RNA_Seq_supported_only"; havana_gene "OTTHUMG00000002404.21"; havana_transcript "OTTHUMT00000458571.1…	+	exon	chr1	784343	784744	+	L1MC4	LINE	L1
chr1	801607	801876	gene_id "ENSG00000237491.10"; transcript_id "ENST00000585768.5"; gene_type "lncRNA"; gene_name "LINC01409"; transcript_type "lncRNA"; transcript_name "LINC01409-207"; exon_number 2; exon_id "ENSE00002861078.1"; level 2; transcript_support_level "5"; hgnc_id "HGNC:50701"; tag "mRNA_start_NF"; tag "RNA_Seq_supported_only"; havana_gene "OTTHUMG00000002404.21"; havana_transcript "OTTHUMT00000458571.1…	+	exon	chr1	801588	801715	-	AluJo	SINE	Alu
chr1	784370	784493	gene_id "ENSG00000237491.10"; transcript_id "ENST00000590848.5"; gene_type "lncRNA"; gene_name "LINC01409"; transcript_type "lncRNA"; transcript_name "LINC01409-215"; exon_number 1; exon_id "ENSE00002806114.1"; level 2; transcript_support_level "5"; hgnc_id "HGNC:50701"; tag "mRNA_start_NF"; tag "RNA_Seq_supported_only"; havana_gene "OTTHUMG00000002404.21"; havana_transcript "OTTHUMT00000458572.1…	+	exon	chr1	784343	784744	+	L1MC4	LINE	L1
chr1	792882	793041	gene_id "ENSG00000237491.10"; transcript_id "ENST00000590848.5"; gene_type "lncRNA"; gene_name "LINC01409"; transcript_type "lncRNA"; transcript_name "LINC01409-215"; exon_number 2; exon_id "ENSE00002906328.1"; level 2; transcript_support_level "5"; hgnc_id "HGNC:50701"; tag "mRNA_start_NF"; tag "RNA_Seq_supported_only"; havana_gene "OTTHUMG00000002404.21"; havana_transcript "OTTHUMT00000458572.1…	+	exon	chr1	792382	793725	-	L1M7	LINE	L1
chr1	795470	795582	gene_id "ENSG00000237491.10"; transcript_id "ENST00000590848.5"; gene_type "lncRNA"; gene_name "LINC01409"; transcript_type "lncRNA"; transcript_name "LINC01409-215"; exon_number 3; exon_id "ENSE00002897294.1"; level 2; transcript_support_level "5"; hgnc_id "HGNC:50701"; tag "mRNA_start_NF"; tag "RNA_Seq_supported_only"; havana_gene "OTTHUMG00000002404.21"; havana_transcript "OTTHUMT00000458572.1…	+	exon	chr1	795361	795592	+	Charlie1b	DNA	hAT-Charlie
chr1	803951	804222	gene_id "ENSG00000237491.10"; transcript_id "ENST00000590848.5"; gene_type "lncRNA"; gene_name "LINC01409"; transcript_type "lncRNA"; transcript_name "LINC01409-215"; exon_number 4; exon_id "ENSE00002781548.1"; level 2; transcript_support_level "5"; hgnc_id "HGNC:50701"; tag "mRNA_start_NF"; tag "RNA_Seq_supported_only"; havana_gene "OTTHUMG00000002404.21"; havana_transcript "OTTHUMT00000458572.1…	+	exon	chr1	804218	804482	+	MER113A	DNA	hAT-Charlie
chr1	784370	784493	gene_id "ENSG00000237491.10"; transcript_id "ENST00000591440.5"; gene_type "lncRNA"; gene_name "LINC01409"; transcript_type "lncRNA"; transcript_name "LINC01409-216"; exon_number 1; exon_id "ENSE00002806114.1"; level 2; transcript_support_level "5"; hgnc_id "HGNC:50701"; tag "mRNA_start_NF"; tag "RNA_Seq_supported_only"; havana_gene "OTTHUMG00000002404.21"; havana_transcript "OTTHUMT00000458574.1…	+	exon	chr1	784343	784744	+	L1MC4	LINE	L1
chr1	803919	804222	gene_id "ENSG00000237491.10"; transcript_id "ENST00000591440.5"; gene_type "lncRNA"; gene_name "LINC01409"; transcript_type "lncRNA"; transcript_name "LINC01409-216"; exon_number 2; exon_id "ENSE00001706796.1"; level 2; transcript_support_level "5"; hgnc_id "HGNC:50701"; tag "mRNA_start_NF"; tag "RNA_Seq_supported_only"; havana_gene "OTTHUMG00000002404.21"; havana_transcript "OTTHUMT00000458574.1…	+	exon	chr1	804218	804482	+	MER113A	DNA	hAT-Charlie
chr1	784370	784493	gene_id "ENSG00000237491.10"; transcript_id "ENST00000587530.5"; gene_type "lncRNA"; gene_name "LINC01409"; transcript_type "lncRNA"; transcript_name "LINC01409-211"; exon_number 1; exon_id "ENSE00002806114.1"; level 2; transcript_support_level "5"; hgnc_id "HGNC:50701"; tag "mRNA_start_NF"; tag "RNA_Seq_supported_only"; havana_gene "OTTHUMG00000002404.21"; havana_transcript "OTTHUMT00000458573.2…	+	exon	chr1	784343	784744	+	L1MC4	LINE	L1
chr1	803919	804222	gene_id "ENSG00000237491.10"; transcript_id "ENST00000587530.5"; gene_type "lncRNA"; gene_name "LINC01409"; transcript_type "lncRNA"; transcript_name "LINC01409-211"; exon_number 3; exon_id "ENSE00001706796.1"; level 2; transcript_support_level "5"; hgnc_id "HGNC:50701"; tag "mRNA_start_NF"; tag "RNA_Seq_supported_only"; havana_gene "OTTHUMG00000002404.21"; havana_transcript "OTTHUMT00000458573.2…	+	exon	chr1	804218	804482	+	MER113A	DNA	hAT-Charlie
chr1	784370	784493	gene_id "ENSG00000237491.10"; transcript_id "ENST00000593022.5"; gene_type "lncRNA"; gene_name "LINC01409"; transcript_type "lncRNA"; transcript_name "LINC01409-219"; exon_number 1; exon_id "ENSE00002806114.1"; level 2; transcript_support_level "5"; hgnc_id "HGNC:50701"; tag "mRNA_start_NF"; tag "RNA_Seq_supported_only"; havana_gene "OTTHUMG00000002404.21"; havana_transcript "OTTHUMT00000458575.1…	+	exon	chr1	784343	784744	+	L1MC4	LINE	L1
chr1	803919	804222	gene_id "ENSG00000237491.10"; transcript_id "ENST00000593022.5"; gene_type "lncRNA"; gene_name "LINC01409"; transcript_type "lncRNA"; transcript_name "LINC01409-219"; exon_number 2; exon_id "ENSE00001706796.1"; level 2; transcript_support_level "5"; hgnc_id "HGNC:50701"; tag "mRNA_start_NF"; tag "RNA_Seq_supported_only"; havana_gene "OTTHUMG00000002404.21"; havana_transcript "OTTHUMT00000458575.1…	+	exon	chr1	804218	804482	+	MER113A	DNA	hAT-Charlie
chr1	784370	784493	gene_id "ENSG00000237491.10"; transcript_id "ENST00000589531.5"; gene_type "lncRNA"; gene_name "LINC01409"; transcript_type "lncRNA"; transcript_name "LINC01409-213"; exon_number 1; exon_id "ENSE00002806114.1"; level 2; transcript_support_level "5"; hgnc_id "HGNC:50701"; tag "NAGNAG_splice_site"; tag "mRNA_start_NF"; tag "RNA_Seq_supported_only"; havana_gene "OTTHUMG00000002404.21"; havana_transc…	+	exon	chr1	784343	784744	+	L1MC4	LINE	L1
chr1	803922	804222	gene_id "ENSG00000237491.10"; transcript_id "ENST00000589531.5"; gene_type "lncRNA"; gene_name "LINC01409"; transcript_type "lncRNA"; transcript_name "LINC01409-213"; exon_number 2; exon_id "ENSE00002766583.1"; level 2; transcript_support_level "5"; hgnc_id "HGNC:50701"; tag "NAGNAG_splice_site"; tag "mRNA_start_NF"; tag "RNA_Seq_supported_only"; havana_gene "OTTHUMG00000002404.21"; havana_transc…	+	exon	chr1	804218	804482	+	MER113A	DNA	hAT-Charlie
chr1	784370	784493	gene_id "ENSG00000237491.10"; transcript_id "ENST00000588951.5"; gene_type "lncRNA"; gene_name "LINC01409"; transcript_type "lncRNA"; transcript_name "LINC01409-212"; exon_number 1; exon_id "ENSE00002806114.1"; level 2; transcript_support_level "5"; hgnc_id "HGNC:50701"; tag "mRNA_start_NF"; tag "RNA_Seq_supported_only"; havana_gene "OTTHUMG00000002404.21"; havana_transcript "OTTHUMT00000448547.1…	+	exon	chr1	784343	784744	+	L1MC4	LINE	L1
chr1	803919	804222	gene_id "ENSG00000237491.10"; transcript_id "ENST00000588951.5"; gene_type "lncRNA"; gene_name "LINC01409"; transcript_type "lncRNA"; transcript_name "LINC01409-212"; exon_number 2; exon_id "ENSE00001706796.1"; level 2; transcript_support_level "5"; hgnc_id "HGNC:50701"; tag "mRNA_start_NF"; tag "RNA_Seq_supported_only"; havana_gene "OTTHUMG00000002404.21"; havana_transcript "OTTHUMT00000448547.1…	+	exon	chr1	804218	804482	+	MER113A	DNA	hAT-Charlie
chr1	784396	784493	gene_id "ENSG00000237491.10"; transcript_id "ENST00000586288.1"; gene_type "lncRNA"; gene_name "LINC01409"; transcript_type "lncRNA"; transcript_name "LINC01409-209"; exon_number 1; exon_id "ENSE00002975428.1"; level 2; transcript_support_level "5"; hgnc_id "HGNC:50701"; tag "mRNA_start_NF"; tag "RNA_Seq_supported_only"; havana_gene "OTTHUMG00000002404.21"; havana_transcript "OTTHUMT00000458576.1…	+	exon	chr1	784343	784744	+	L1MC4	LINE	L1
chr1	792882	793041	gene_id "ENSG00000237491.10"; transcript_id "ENST00000586288.1"; gene_type "lncRNA"; gene_name "LINC01409"; transcript_type "lncRNA"; transcript_name "LINC01409-209"; exon_number 2; exon_id "ENSE00002906328.1"; level 2; transcript_support_level "5"; hgnc_id "HGNC:50701"; tag "mRNA_start_NF"; tag "RNA_Seq_supported_only"; havana_gene "OTTHUMG00000002404.21"; havana_transcript "OTTHUMT00000458576.1…	+	exon	chr1	792382	793725	-	L1M7	LINE	L1
chr1	795470	795582	gene_id "ENSG00000237491.10"; transcript_id "ENST00000586288.1"; gene_type "lncRNA"; gene_name "LINC01409"; transcript_type "lncRNA"; transcript_name "LINC01409-209"; exon_number 3; exon_id "ENSE00002897294.1"; level 2; transcript_support_level "5"; hgnc_id "HGNC:50701"; tag "mRNA_start_NF"; tag "RNA_Seq_supported_only"; havana_gene "OTTHUMG00000002404.21"; havana_transcript "OTTHUMT00000458576.1…	+	exon	chr1	795361	795592	+	Charlie1b	DNA	hAT-Charlie
chr1	803951	804222	gene_id "ENSG00000237491.10"; transcript_id "ENST00000586288.1"; gene_type "lncRNA"; gene_name "LINC01409"; transcript_type "lncRNA"; transcript_name "LINC01409-209"; exon_number 5; exon_id "ENSE00002781548.1"; level 2; transcript_support_level "5"; hgnc_id "HGNC:50701"; tag "mRNA_start_NF"; tag "RNA_Seq_supported_only"; havana_gene "OTTHUMG00000002404.21"; havana_transcript "OTTHUMT00000458576.1…	+	exon	chr1	804218	804482	+	MER113A	DNA	hAT-Charlie
chr1	785800	787672	gene_id "ENSG00000237491.10"; transcript_id "ENST00000591702.1"; gene_type "lncRNA"; gene_name "LINC01409"; transcript_type "lncRNA"; transcript_name "LINC01409-217"; exon_number 1; exon_id "ENSE00002846108.1"; level 2; transcript_support_level "NA"; hgnc_id "HGNC:50701"; havana_gene "OTTHUMG00000002404.21"; havana_transcript "OTTHUMT00000459872.1";	+	exon	chr1	785993	786249	-	LTR104_Mam	LTR	Gypsy
chr1	785800	787672	gene_id "ENSG00000237491.10"; transcript_id "ENST00000591702.1"; gene_type "lncRNA"; gene_name "LINC01409"; transcript_type "lncRNA"; transcript_name "LINC01409-217"; exon_number 1; exon_id "ENSE00002846108.1"; level 2; transcript_support_level "NA"; hgnc_id "HGNC:50701"; havana_gene "OTTHUMG00000002404.21"; havana_transcript "OTTHUMT00000459872.1";	+	exon	chr1	786261	786313	+	BLACKJACK	DNA	hAT-Blackjack
chr1	785800	787672	gene_id "ENSG00000237491.10"; transcript_id "ENST00000591702.1"; gene_type "lncRNA"; gene_name "LINC01409"; transcript_type "lncRNA"; transcript_name "LINC01409-217"; exon_number 1; exon_id "ENSE00002846108.1"; level 2; transcript_support_level "NA"; hgnc_id "HGNC:50701"; havana_gene "OTTHUMG00000002404.21"; havana_transcript "OTTHUMT00000459872.1";	+	exon	chr1	786313	786376	-	L1M3	LINE	L1
chr1	785800	787672	gene_id "ENSG00000237491.10"; transcript_id "ENST00000591702.1"; gene_type "lncRNA"; gene_name "LINC01409"; transcript_type "lncRNA"; transcript_name "LINC01409-217"; exon_number 1; exon_id "ENSE00002846108.1"; level 2; transcript_support_level "NA"; hgnc_id "HGNC:50701"; havana_gene "OTTHUMG00000002404.21"; havana_transcript "OTTHUMT00000459872.1";	+	exon	chr1	786507	787339	-	L1M3	LINE	L1
chr1	785800	787672	gene_id "ENSG00000237491.10"; transcript_id "ENST00000591702.1"; gene_type "lncRNA"; gene_name "LINC01409"; transcript_type "lncRNA"; transcript_name "LINC01409-217"; exon_number 1; exon_id "ENSE00002846108.1"; level 2; transcript_support_level "NA"; hgnc_id "HGNC:50701"; havana_gene "OTTHUMG00000002404.21"; havana_transcript "OTTHUMT00000459872.1";	+	exon	chr1	787351	787718	+	LTR7	LTR	ERV1
chr1	785800	787672	gene_id "ENSG00000237491.10"; transcript_id "ENST00000591702.1"; gene_type "lncRNA"; gene_name "LINC01409"; transcript_type "lncRNA"; transcript_name "LINC01409-217"; exon_number 1; exon_id "ENSE00002846108.1"; level 2; transcript_support_level "NA"; hgnc_id "HGNC:50701"; havana_gene "OTTHUMG00000002404.21"; havana_transcript "OTTHUMT00000459872.1";	+	exon	chr1	786376	786507	-	AluJr	SINE	Alu
chr1	803836	804222	gene_id "ENSG00000237491.10"; transcript_id "ENST00000655384.1"; gene_type "lncRNA"; gene_name "LINC01409"; transcript_type "lncRNA"; transcript_name "LINC01409-222"; exon_number 1; exon_id "ENSE00003862993.1"; level 2; hgnc_id "HGNC:50701"; tag "TAGENE"; havana_gene "OTTHUMG00000002404.21"; havana_transcript "OTTHUMT00000525204.1";	+	exon	chr1	804218	804482	+	MER113A	DNA	hAT-Charlie
chr1	803934	804222	gene_id "ENSG00000237491.10"; transcript_id "ENST00000667728.1"; gene_type "lncRNA"; gene_name "LINC01409"; transcript_type "lncRNA"; transcript_name "LINC01409-230"; exon_number 1; exon_id "ENSE00003869574.1"; level 2; hgnc_id "HGNC:50701"; tag "basic"; tag "TAGENE"; havana_gene "OTTHUMG00000002404.21"; havana_transcript "OTTHUMT00000527876.1";	+	exon	chr1	804218	804482	+	MER113A	DNA	hAT-Charlie
chr1	804776	807435	gene_id "ENSG00000237491.10"; transcript_id "ENST00000667728.1"; gene_type "lncRNA"; gene_name "LINC01409"; transcript_type "lncRNA"; transcript_name "LINC01409-230"; exon_number 2; exon_id "ENSE00003866664.1"; level 2; hgnc_id "HGNC:50701"; tag "basic"; tag "TAGENE"; havana_gene "OTTHUMG00000002404.21"; havana_transcript "OTTHUMT00000527876.1";	+	exon	chr1	807024	807086	-	L2a	LINE	L2
chr1	804776	807435	gene_id "ENSG00000237491.10"; transcript_id "ENST00000667728.1"; gene_type "lncRNA"; gene_name "LINC01409"; transcript_type "lncRNA"; transcript_name "LINC01409-230"; exon_number 2; exon_id "ENSE00003866664.1"; level 2; hgnc_id "HGNC:50701"; tag "basic"; tag "TAGENE"; havana_gene "OTTHUMG00000002404.21"; havana_transcript "OTTHUMT00000527876.1";	+	exon	chr1	807401	807502	+	MLT1O	LTR	ERVL-MaLR
chr1	817371	818202	gene_id "ENSG00000177757.2"; transcript_id "ENST00000326734.2"; gene_type "lncRNA"; gene_name "FAM87B"; transcript_type "lncRNA"; transcript_name "FAM87B-201"; exon_number 1; exon_id "ENSE00001249411.1"; level 2; transcript_support_level "2"; hgnc_id "HGNC:32236"; tag "basic"; tag "Ensembl_canonical"; havana_gene "OTTHUMG00000002471.2"; havana_transcript "OTTHUMT00000007025.2";	+	exon	chr1	818039	818201	-	MER58A	DNA	hAT-Charlie
chr1	818723	819837	gene_id "ENSG00000177757.2"; transcript_id "ENST00000326734.2"; gene_type "lncRNA"; gene_name "FAM87B"; transcript_type "lncRNA"; transcript_name "FAM87B-201"; exon_number 2; exon_id "ENSE00001711564.2"; level 2; transcript_support_level "2"; hgnc_id "HGNC:32236"; tag "basic"; tag "Ensembl_canonical"; havana_gene "OTTHUMG00000002471.2"; havana_transcript "OTTHUMT00000007025.2";	+	exon	chr1	818621	818794	+	MER102c	DNA	hAT-Charlie
chr1	818723	819837	gene_id "ENSG00000177757.2"; transcript_id "ENST00000326734.2"; gene_type "lncRNA"; gene_name "FAM87B"; transcript_type "lncRNA"; transcript_name "FAM87B-201"; exon_number 2; exon_id "ENSE00001711564.2"; level 2; transcript_support_level "2"; hgnc_id "HGNC:32236"; tag "basic"; tag "Ensembl_canonical"; havana_gene "OTTHUMG00000002471.2"; havana_transcript "OTTHUMT00000007025.2";	+	exon	chr1	819609	819650	-	L2c	LINE	L2
chr1	818723	819837	gene_id "ENSG00000177757.2"; transcript_id "ENST00000326734.2"; gene_type "lncRNA"; gene_name "FAM87B"; transcript_type "lncRNA"; transcript_name "FAM87B-201"; exon_number 2; exon_id "ENSE00001711564.2"; level 2; transcript_support_level "2"; hgnc_id "HGNC:32236"; tag "basic"; tag "Ensembl_canonical"; havana_gene "OTTHUMG00000002471.2"; havana_transcript "OTTHUMT00000007025.2";	+	exon	chr1	819730	819948	+	MER44D	DNA	TcMar-Tigger
chr1	818723	819837	gene_id "ENSG00000177757.2"; transcript_id "ENST00000326734.2"; gene_type "lncRNA"; gene_name "FAM87B"; transcript_type "lncRNA"; transcript_name "FAM87B-201"; exon_number 2; exon_id "ENSE00001711564.2"; level 2; transcript_support_level "2"; hgnc_id "HGNC:32236"; tag "basic"; tag "Ensembl_canonical"; havana_gene "OTTHUMG00000002471.2"; havana_transcript "OTTHUMT00000007025.2";	+	exon	chr1	819065	819303	+	MLT1I	LTR	ERVL-MaLR
chr1	849484	849592	gene_id "ENSG00000228794.11"; transcript_id "ENST00000624927.3"; gene_type "lncRNA"; gene_name "LINC01128"; transcript_type "lncRNA"; transcript_name "LINC01128-215"; exon_number 3; exon_id "ENSE00003757918.1"; level 2; transcript_support_level "5"; hgnc_id "HGNC:49377"; tag "5_standard_supported_extension"; havana_gene "OTTHUMG00000196004.1"; havana_transcript "OTTHUMT00000479121.1";	+	exon	chr1	849556	849911	-	MSTD	LTR	ERVL-MaLR
chr1	829003	829104	gene_id "ENSG00000228794.11"; transcript_id "ENST00000623808.4"; gene_type "lncRNA"; gene_name "LINC01128"; transcript_type "lncRNA"; transcript_name "LINC01128-214"; exon_number 2; exon_id "ENSE00001656290.1"; level 2; transcript_support_level "5"; hgnc_id "HGNC:49377"; tag "454_RNA_Seq_supported"; tag "5_standard_supported_extension"; tag "basic"; tag "TAGENE"; havana_gene "OTTHUMG00000196004.1…	+	exon	chr1	828986	829262	-	AluSq2	SINE	Alu
chr1	853391	854396	gene_id "ENSG00000228794.11"; transcript_id "ENST00000623808.4"; gene_type "lncRNA"; gene_name "LINC01128"; transcript_type "lncRNA"; transcript_name "LINC01128-214"; exon_number 5; exon_id "ENSE00003927746.1"; level 2; transcript_support_level "5"; hgnc_id "HGNC:49377"; tag "454_RNA_Seq_supported"; tag "5_standard_supported_extension"; tag "basic"; tag "TAGENE"; havana_gene "OTTHUMG00000196004.1…	+	exon	chr1	853263	853435	-	Charlie19a	DNA	hAT-Charlie
chr1	853391	854385	gene_id "ENSG00000228794.11"; transcript_id "ENST00000685334.1"; gene_type "lncRNA"; gene_name "LINC01128"; transcript_type "lncRNA"; transcript_name "LINC01128-228"; exon_number 4; exon_id "ENSE00003882772.1"; level 2; hgnc_id "HGNC:49377"; tag "TAGENE"; havana_gene "OTTHUMG00000196004.1";	+	exon	chr1	853263	853435	-	Charlie19a	DNA	hAT-Charlie
chr1	829003	829104	gene_id "ENSG00000228794.11"; transcript_id "ENST00000445118.7"; gene_type "lncRNA"; gene_name "LINC01128"; transcript_type "lncRNA"; transcript_name "LINC01128-205"; exon_number 2; exon_id "ENSE00001656290.1"; level 2; transcript_support_level "1"; hgnc_id "HGNC:49377"; tag "basic"; tag "Ensembl_canonical"; tag "TAGENE"; havana_gene "OTTHUMG00000196004.1"; havana_transcript "OTTHUMT00000007015.4…	+	exon	chr1	828986	829262	-	AluSq2	SINE	Alu
chr1	853391	859446	gene_id "ENSG00000228794.11"; transcript_id "ENST00000445118.7"; gene_type "lncRNA"; gene_name "LINC01128"; transcript_type "lncRNA"; transcript_name "LINC01128-205"; exon_number 5; exon_id "ENSE00001617947.2"; level 2; transcript_support_level "1"; hgnc_id "HGNC:49377"; tag "basic"; tag "Ensembl_canonical"; tag "TAGENE"; havana_gene "OTTHUMG00000196004.1"; havana_transcript "OTTHUMT00000007015.4…	+	exon	chr1	853263	853435	-	Charlie19a	DNA	hAT-Charlie
chr1	853391	859446	gene_id "ENSG00000228794.11"; transcript_id "ENST00000445118.7"; gene_type "lncRNA"; gene_name "LINC01128"; transcript_type "lncRNA"; transcript_name "LINC01128-205"; exon_number 5; exon_id "ENSE00001617947.2"; level 2; transcript_support_level "1"; hgnc_id "HGNC:49377"; tag "basic"; tag "Ensembl_canonical"; tag "TAGENE"; havana_gene "OTTHUMG00000196004.1"; havana_transcript "OTTHUMT00000007015.4…	+	exon	chr1	858969	859039	-	L3	LINE	CR1
chr1	853391	859446	gene_id "ENSG00000228794.11"; transcript_id "ENST00000445118.7"; gene_type "lncRNA"; gene_name "LINC01128"; transcript_type "lncRNA"; transcript_name "LINC01128-205"; exon_number 5; exon_id "ENSE00001617947.2"; level 2; transcript_support_level "1"; hgnc_id "HGNC:49377"; tag "basic"; tag "Ensembl_canonical"; tag "TAGENE"; havana_gene "OTTHUMG00000196004.1"; havana_transcript "OTTHUMT00000007015.4…	+	exon	chr1	859351	859744	-	L1ME4a	LINE	L1
chr1	829003	829104	gene_id "ENSG00000228794.11"; transcript_id "ENST00000669922.1"; gene_type "lncRNA"; gene_name "LINC01128"; transcript_type "lncRNA"; transcript_name "LINC01128-225"; exon_number 2; exon_id "ENSE00001656290.1"; level 2; hgnc_id "HGNC:49377"; tag "TAGENE"; havana_gene "OTTHUMG00000196004.1"; havana_transcript "OTTHUMT00000007020.3";	+	exon	chr1	828986	829262	-	AluSq2	SINE	Alu
chr1	841200	846365	gene_id "ENSG00000228794.11"; transcript_id "ENST00000669922.1"; gene_type "lncRNA"; gene_name "LINC01128"; transcript_type "lncRNA"; transcript_name "LINC01128-225"; exon_number 3; exon_id "ENSE00003854244.1"; level 2; hgnc_id "HGNC:49377"; tag "TAGENE"; havana_gene "OTTHUMG00000196004.1"; havana_transcript "OTTHUMT00000007020.3";	+	exon	chr1	841507	841658	+	MER5A1	DNA	hAT-Charlie
chr1	841200	846365	gene_id "ENSG00000228794.11"; transcript_id "ENST00000669922.1"; gene_type "lncRNA"; gene_name "LINC01128"; transcript_type "lncRNA"; transcript_name "LINC01128-225"; exon_number 3; exon_id "ENSE00003854244.1"; level 2; hgnc_id "HGNC:49377"; tag "TAGENE"; havana_gene "OTTHUMG00000196004.1"; havana_transcript "OTTHUMT00000007020.3";	+	exon	chr1	841662	841828	+	MIRb	SINE	MIR
chr1	841200	846365	gene_id "ENSG00000228794.11"; transcript_id "ENST00000669922.1"; gene_type "lncRNA"; gene_name "LINC01128"; transcript_type "lncRNA"; transcript_name "LINC01128-225"; exon_number 3; exon_id "ENSE00003854244.1"; level 2; hgnc_id "HGNC:49377"; tag "TAGENE"; havana_gene "OTTHUMG00000196004.1"; havana_transcript "OTTHUMT00000007020.3";	+	exon	chr1	843986	844346	+	MLT1B	LTR	ERVL-MaLR
chr1	841200	846365	gene_id "ENSG00000228794.11"; transcript_id "ENST00000669922.1"; gene_type "lncRNA"; gene_name "LINC01128"; transcript_type "lncRNA"; transcript_name "LINC01128-225"; exon_number 3; exon_id "ENSE00003854244.1"; level 2; hgnc_id "HGNC:49377"; tag "TAGENE"; havana_gene "OTTHUMG00000196004.1"; havana_transcript "OTTHUMT00000007020.3";	+	exon	chr1	844930	844983	+	Charlie5	DNA	hAT-Charlie
chr1	841200	846365	gene_id "ENSG00000228794.11"; transcript_id "ENST00000669922.1"; gene_type "lncRNA"; gene_name "LINC01128"; transcript_type "lncRNA"; transcript_name "LINC01128-225"; exon_number 3; exon_id "ENSE00003854244.1"; level 2; hgnc_id "HGNC:49377"; tag "TAGENE"; havana_gene "OTTHUMG00000196004.1"; havana_transcript "OTTHUMT00000007020.3";	+	exon	chr1	845969	846625	+	L1MC1	LINE	L1
chr1	829003	829104	gene_id "ENSG00000228794.11"; transcript_id "ENST00000670780.1"; gene_type "lncRNA"; gene_name "LINC01128"; transcript_type "lncRNA"; transcript_name "LINC01128-226"; exon_number 2; exon_id "ENSE00001656290.1"; level 2; hgnc_id "HGNC:49377"; tag "basic"; tag "TAGENE"; havana_gene "OTTHUMG00000196004.1"; havana_transcript "OTTHUMT00000528186.1";	+	exon	chr1	828986	829262	-	AluSq2	SINE	Alu
chr1	841200	844498	gene_id "ENSG00000228794.11"; transcript_id "ENST00000670780.1"; gene_type "lncRNA"; gene_name "LINC01128"; transcript_type "lncRNA"; transcript_name "LINC01128-226"; exon_number 3; exon_id "ENSE00003871164.1"; level 2; hgnc_id "HGNC:49377"; tag "basic"; tag "TAGENE"; havana_gene "OTTHUMG00000196004.1"; havana_transcript "OTTHUMT00000528186.1";	+	exon	chr1	841507	841658	+	MER5A1	DNA	hAT-Charlie
chr1	841200	844498	gene_id "ENSG00000228794.11"; transcript_id "ENST00000670780.1"; gene_type "lncRNA"; gene_name "LINC01128"; transcript_type "lncRNA"; transcript_name "LINC01128-226"; exon_number 3; exon_id "ENSE00003871164.1"; level 2; hgnc_id "HGNC:49377"; tag "basic"; tag "TAGENE"; havana_gene "OTTHUMG00000196004.1"; havana_transcript "OTTHUMT00000528186.1";	+	exon	chr1	841662	841828	+	MIRb	SINE	MIR
chr1	841200	844498	gene_id "ENSG00000228794.11"; transcript_id "ENST00000670780.1"; gene_type "lncRNA"; gene_name "LINC01128"; transcript_type "lncRNA"; transcript_name "LINC01128-226"; exon_number 3; exon_id "ENSE00003871164.1"; level 2; hgnc_id "HGNC:49377"; tag "basic"; tag "TAGENE"; havana_gene "OTTHUMG00000196004.1"; havana_transcript "OTTHUMT00000528186.1";	+	exon	chr1	843986	844346	+	MLT1B	LTR	ERVL-MaLR
chr1	853391	855136	gene_id "ENSG00000228794.11"; transcript_id "ENST00000670780.1"; gene_type "lncRNA"; gene_name "LINC01128"; transcript_type "lncRNA"; transcript_name "LINC01128-226"; exon_number 7; exon_id "ENSE00003872280.1"; level 2; hgnc_id "HGNC:49377"; tag "basic"; tag "TAGENE"; havana_gene "OTTHUMG00000196004.1"; havana_transcript "OTTHUMT00000528186.1";	+	exon	chr1	853263	853435	-	Charlie19a	DNA	hAT-Charlie
chr1	856449	859085	gene_id "ENSG00000228794.11"; transcript_id "ENST00000670780.1"; gene_type "lncRNA"; gene_name "LINC01128"; transcript_type "lncRNA"; transcript_name "LINC01128-226"; exon_number 8; exon_id "ENSE00003860991.1"; level 2; hgnc_id "HGNC:49377"; tag "basic"; tag "TAGENE"; havana_gene "OTTHUMG00000196004.1"; havana_transcript "OTTHUMT00000528186.1";	+	exon	chr1	858969	859039	-	L3	LINE	CR1
chr1	829003	829104	gene_id "ENSG00000228794.11"; transcript_id "ENST00000610067.7"; gene_type "lncRNA"; gene_name "LINC01128"; transcript_type "lncRNA"; transcript_name "LINC01128-211"; exon_number 2; exon_id "ENSE00001656290.1"; level 2; transcript_support_level "4"; hgnc_id "HGNC:49377"; tag "TAGENE"; havana_gene "OTTHUMG00000196004.1";	+	exon	chr1	828986	829262	-	AluSq2	SINE	Alu
chr1	849484	851125	gene_id "ENSG00000228794.11"; transcript_id "ENST00000610067.7"; gene_type "lncRNA"; gene_name "LINC01128"; transcript_type "lncRNA"; transcript_name "LINC01128-211"; exon_number 4; exon_id "ENSE00003853887.2"; level 2; transcript_support_level "4"; hgnc_id "HGNC:49377"; tag "TAGENE"; havana_gene "OTTHUMG00000196004.1";	+	exon	chr1	849556	849911	-	MSTD	LTR	ERVL-MaLR
chr1	849484	851125	gene_id "ENSG00000228794.11"; transcript_id "ENST00000610067.7"; gene_type "lncRNA"; gene_name "LINC01128"; transcript_type "lncRNA"; transcript_name "LINC01128-211"; exon_number 4; exon_id "ENSE00003853887.2"; level 2; transcript_support_level "4"; hgnc_id "HGNC:49377"; tag "TAGENE"; havana_gene "OTTHUMG00000196004.1";	+	exon	chr1	850645	851208	-	L1PA3	LINE	L1
chr1	829003	829104	gene_id "ENSG00000228794.11"; transcript_id "ENST00000688309.1"; gene_type "lncRNA"; gene_name "LINC01128"; transcript_type "lncRNA"; transcript_name "LINC01128-234"; exon_number 2; exon_id "ENSE00001656290.1"; level 2; hgnc_id "HGNC:49377"; tag "TAGENE"; havana_gene "OTTHUMG00000196004.1";	+	exon	chr1	828986	829262	-	AluSq2	SINE	Alu
chr1	853391	855136	gene_id "ENSG00000228794.11"; transcript_id "ENST00000688309.1"; gene_type "lncRNA"; gene_name "LINC01128"; transcript_type "lncRNA"; transcript_name "LINC01128-234"; exon_number 5; exon_id "ENSE00003872280.1"; level 2; hgnc_id "HGNC:49377"; tag "TAGENE"; havana_gene "OTTHUMG00000196004.1";	+	exon	chr1	853263	853435	-	Charlie19a	DNA	hAT-Charlie
chr1	829003	829104	gene_id "ENSG00000228794.11"; transcript_id "ENST00000659124.2"; gene_type "lncRNA"; gene_name "LINC01128"; transcript_type "lncRNA"; transcript_name "LINC01128-219"; exon_number 2; exon_id "ENSE00001656290.1"; level 2; hgnc_id "HGNC:49377"; tag "TAGENE"; havana_gene "OTTHUMG00000196004.1"; havana_transcript "OTTHUMT00000007018.4";	+	exon	chr1	828986	829262	-	AluSq2	SINE	Alu
chr1	853391	855136	gene_id "ENSG00000228794.11"; transcript_id "ENST00000659124.2"; gene_type "lncRNA"; gene_name "LINC01128"; transcript_type "lncRNA"; transcript_name "LINC01128-219"; exon_number 6; exon_id "ENSE00003872280.1"; level 2; hgnc_id "HGNC:49377"; tag "TAGENE"; havana_gene "OTTHUMG00000196004.1"; havana_transcript "OTTHUMT00000007018.4";	+	exon	chr1	853263	853435	-	Charlie19a	DNA	hAT-Charlie
chr1	856449	859332	gene_id "ENSG00000228794.11"; transcript_id "ENST00000659124.2"; gene_type "lncRNA"; gene_name "LINC01128"; transcript_type "lncRNA"; transcript_name "LINC01128-219"; exon_number 7; exon_id "ENSE00003863412.1"; level 2; hgnc_id "HGNC:49377"; tag "TAGENE"; havana_gene "OTTHUMG00000196004.1"; havana_transcript "OTTHUMT00000007018.4";	+	exon	chr1	858969	859039	-	L3	LINE	CR1
chr1	829003	829104	gene_id "ENSG00000228794.11"; transcript_id "ENST00000667414.1"; gene_type "lncRNA"; gene_name "LINC01128"; transcript_type "lncRNA"; transcript_name "LINC01128-223"; exon_number 2; exon_id "ENSE00001656290.1"; level 2; hgnc_id "HGNC:49377"; tag "TAGENE"; havana_gene "OTTHUMG00000196004.1"; havana_transcript "OTTHUMT00000523925.1";	+	exon	chr1	828986	829262	-	AluSq2	SINE	Alu
chr1	847654	849162	gene_id "ENSG00000228794.11"; transcript_id "ENST00000667414.1"; gene_type "lncRNA"; gene_name "LINC01128"; transcript_type "lncRNA"; transcript_name "LINC01128-223"; exon_number 3; exon_id "ENSE00003882859.1"; level 2; hgnc_id "HGNC:49377"; tag "TAGENE"; havana_gene "OTTHUMG00000196004.1"; havana_transcript "OTTHUMT00000523925.1";	+	exon	chr1	847808	847913	-	MIRb	SINE	MIR
chr1	829003	829104	gene_id "ENSG00000228794.11"; transcript_id "ENST00000666741.1"; gene_type "lncRNA"; gene_name "LINC01128"; transcript_type "lncRNA"; transcript_name "LINC01128-222"; exon_number 2; exon_id "ENSE00001656290.1"; level 2; hgnc_id "HGNC:49377"; tag "basic"; tag "TAGENE"; havana_gene "OTTHUMG00000196004.1"; havana_transcript "OTTHUMT00000472150.3";	+	exon	chr1	828986	829262	-	AluSq2	SINE	Alu
chr1	849484	849602	gene_id "ENSG00000228794.11"; transcript_id "ENST00000666741.1"; gene_type "lncRNA"; gene_name "LINC01128"; transcript_type "lncRNA"; transcript_name "LINC01128-222"; exon_number 4; exon_id "ENSE00003702545.1"; level 2; hgnc_id "HGNC:49377"; tag "basic"; tag "TAGENE"; havana_gene "OTTHUMG00000196004.1"; havana_transcript "OTTHUMT00000472150.3";	+	exon	chr1	849556	849911	-	MSTD	LTR	ERVL-MaLR
chr1	853391	855121	gene_id "ENSG00000228794.11"; transcript_id "ENST00000666741.1"; gene_type "lncRNA"; gene_name "LINC01128"; transcript_type "lncRNA"; transcript_name "LINC01128-222"; exon_number 7; exon_id "ENSE00003883446.1"; level 2; hgnc_id "HGNC:49377"; tag "basic"; tag "TAGENE"; havana_gene "OTTHUMG00000196004.1"; havana_transcript "OTTHUMT00000472150.3";	+	exon	chr1	853263	853435	-	Charlie19a	DNA	hAT-Charlie
chr1	856449	859408	gene_id "ENSG00000228794.11"; transcript_id "ENST00000666741.1"; gene_type "lncRNA"; gene_name "LINC01128"; transcript_type "lncRNA"; transcript_name "LINC01128-222"; exon_number 8; exon_id "ENSE00003883923.1"; level 2; hgnc_id "HGNC:49377"; tag "basic"; tag "TAGENE"; havana_gene "OTTHUMG00000196004.1"; havana_transcript "OTTHUMT00000472150.3";	+	exon	chr1	858969	859039	-	L3	LINE	CR1
chr1	856449	859408	gene_id "ENSG00000228794.11"; transcript_id "ENST00000666741.1"; gene_type "lncRNA"; gene_name "LINC01128"; transcript_type "lncRNA"; transcript_name "LINC01128-222"; exon_number 8; exon_id "ENSE00003883923.1"; level 2; hgnc_id "HGNC:49377"; tag "basic"; tag "TAGENE"; havana_gene "OTTHUMG00000196004.1"; havana_transcript "OTTHUMT00000472150.3";	+	exon	chr1	859351	859744	-	L1ME4a	LINE	L1
chr1	829003	829104	gene_id "ENSG00000228794.11"; transcript_id "ENST00000685764.1"; gene_type "lncRNA"; gene_name "LINC01128"; transcript_type "lncRNA"; transcript_name "LINC01128-230"; exon_number 2; exon_id "ENSE00001656290.1"; level 2; hgnc_id "HGNC:49377"; tag "TAGENE"; havana_gene "OTTHUMG00000196004.1";	+	exon	chr1	828986	829262	-	AluSq2	SINE	Alu
chr1	853391	855121	gene_id "ENSG00000228794.11"; transcript_id "ENST00000685764.1"; gene_type "lncRNA"; gene_name "LINC01128"; transcript_type "lncRNA"; transcript_name "LINC01128-230"; exon_number 5; exon_id "ENSE00003883446.1"; level 2; hgnc_id "HGNC:49377"; tag "TAGENE"; havana_gene "OTTHUMG00000196004.1";	+	exon	chr1	853263	853435	-	Charlie19a	DNA	hAT-Charlie
chr1	829003	829104	gene_id "ENSG00000228794.11"; transcript_id "ENST00000688008.1"; gene_type "lncRNA"; gene_name "LINC01128"; transcript_type "lncRNA"; transcript_name "LINC01128-233"; exon_number 2; exon_id "ENSE00001656290.1"; level 2; hgnc_id "HGNC:49377"; tag "TAGENE"; havana_gene "OTTHUMG00000196004.1"; havana_transcript "OTTHUMT00000521256.1";	+	exon	chr1	828986	829262	-	AluSq2	SINE	Alu
chr1	853391	854398	gene_id "ENSG00000228794.11"; transcript_id "ENST00000688008.1"; gene_type "lncRNA"; gene_name "LINC01128"; transcript_type "lncRNA"; transcript_name "LINC01128-233"; exon_number 7; exon_id "ENSE00003936161.1"; level 2; hgnc_id "HGNC:49377"; tag "TAGENE"; havana_gene "OTTHUMG00000196004.1"; havana_transcript "OTTHUMT00000521256.1";	+	exon	chr1	853263	853435	-	Charlie19a	DNA	hAT-Charlie
chr1	829003	829104	gene_id "ENSG00000228794.11"; transcript_id "ENST00000623070.5"; gene_type "lncRNA"; gene_name "LINC01128"; transcript_type "lncRNA"; transcript_name "LINC01128-213"; exon_number 2; exon_id "ENSE00001656290.1"; level 2; transcript_support_level "4"; hgnc_id "HGNC:49377"; tag "5_standard_supported_extension"; tag "TAGENE"; havana_gene "OTTHUMG00000196004.1"; havana_transcript "OTTHUMT00000479123.2…	+	exon	chr1	828986	829262	-	AluSq2	SINE	Alu
chr1	853391	854401	gene_id "ENSG00000228794.11"; transcript_id "ENST00000623070.5"; gene_type "lncRNA"; gene_name "LINC01128"; transcript_type "lncRNA"; transcript_name "LINC01128-213"; exon_number 4; exon_id "ENSE00003759891.2"; level 2; transcript_support_level "4"; hgnc_id "HGNC:49377"; tag "5_standard_supported_extension"; tag "TAGENE"; havana_gene "OTTHUMG00000196004.1"; havana_transcript "OTTHUMT00000479123.2…	+	exon	chr1	853263	853435	-	Charlie19a	DNA	hAT-Charlie
chr1	829003	829104	gene_id "ENSG00000228794.11"; transcript_id "ENST00000658846.1"; gene_type "lncRNA"; gene_name "LINC01128"; transcript_type "lncRNA"; transcript_name "LINC01128-218"; exon_number 2; exon_id "ENSE00001656290.1"; level 2; hgnc_id "HGNC:49377"; tag "TAGENE"; havana_gene "OTTHUMG00000196004.1"; havana_transcript "OTTHUMT00000526473.1";	+	exon	chr1	828986	829262	-	AluSq2	SINE	Alu
chr1	853391	853602	gene_id "ENSG00000228794.11"; transcript_id "ENST00000658846.1"; gene_type "lncRNA"; gene_name "LINC01128"; transcript_type "lncRNA"; transcript_name "LINC01128-218"; exon_number 5; exon_id "ENSE00001775761.2"; level 2; hgnc_id "HGNC:49377"; tag "TAGENE"; havana_gene "OTTHUMG00000196004.1"; havana_transcript "OTTHUMT00000526473.1";	+	exon	chr1	853263	853435	-	Charlie19a	DNA	hAT-Charlie
chr1	829003	829104	gene_id "ENSG00000228794.11"; transcript_id "ENST00000608189.6"; gene_type "lncRNA"; gene_name "LINC01128"; transcript_type "lncRNA"; transcript_name "LINC01128-208"; exon_number 2; exon_id "ENSE00001656290.1"; level 2; transcript_support_level "5"; hgnc_id "HGNC:49377"; tag "NAGNAG_splice_site"; tag "RNA_Seq_supported_only"; tag "basic"; tag "TAGENE"; havana_gene "OTTHUMG00000196004.1"; havana_t…	+	exon	chr1	828986	829262	-	AluSq2	SINE	Alu
chr1	849484	849602	gene_id "ENSG00000228794.11"; transcript_id "ENST00000608189.6"; gene_type "lncRNA"; gene_name "LINC01128"; transcript_type "lncRNA"; transcript_name "LINC01128-208"; exon_number 4; exon_id "ENSE00003702545.1"; level 2; transcript_support_level "5"; hgnc_id "HGNC:49377"; tag "NAGNAG_splice_site"; tag "RNA_Seq_supported_only"; tag "basic"; tag "TAGENE"; havana_gene "OTTHUMG00000196004.1"; havana_t…	+	exon	chr1	849556	849911	-	MSTD	LTR	ERVL-MaLR
chr1	853391	854103	gene_id "ENSG00000228794.11"; transcript_id "ENST00000608189.6"; gene_type "lncRNA"; gene_name "LINC01128"; transcript_type "lncRNA"; transcript_name "LINC01128-208"; exon_number 8; exon_id "ENSE00003937377.1"; level 2; transcript_support_level "5"; hgnc_id "HGNC:49377"; tag "NAGNAG_splice_site"; tag "RNA_Seq_supported_only"; tag "basic"; tag "TAGENE"; havana_gene "OTTHUMG00000196004.1"; havana_t…	+	exon	chr1	853263	853435	-	Charlie19a	DNA	hAT-Charlie
chr1	829003	829104	gene_id "ENSG00000228794.11"; transcript_id "ENST00000448975.6"; gene_type "lncRNA"; gene_name "LINC01128"; transcript_type "lncRNA"; transcript_name "LINC01128-206"; exon_number 2; exon_id "ENSE00001656290.1"; level 2; transcript_support_level "5"; hgnc_id "HGNC:49377"; havana_gene "OTTHUMG00000196004.1"; havana_transcript "OTTHUMT00000479122.1";	+	exon	chr1	828986	829262	-	AluSq2	SINE	Alu
chr1	829003	829407	gene_id "ENSG00000228794.11"; transcript_id "ENST00000685879.1"; gene_type "lncRNA"; gene_name "LINC01128"; transcript_type "lncRNA"; transcript_name "LINC01128-231"; exon_number 2; exon_id "ENSE00003936645.1"; level 2; hgnc_id "HGNC:49377"; tag "TAGENE"; havana_gene "OTTHUMG00000196004.1";	+	exon	chr1	828986	829262	-	AluSq2	SINE	Alu
chr1	829003	829104	gene_id "ENSG00000228794.11"; transcript_id "ENST00000661237.2"; gene_type "lncRNA"; gene_name "LINC01128"; transcript_type "lncRNA"; transcript_name "LINC01128-221"; exon_number 2; exon_id "ENSE00001656290.1"; level 2; hgnc_id "HGNC:49377"; tag "TAGENE"; havana_gene "OTTHUMG00000196004.1"; havana_transcript "OTTHUMT00000508137.1";	+	exon	chr1	828986	829262	-	AluSq2	SINE	Alu
chr1	853391	854387	gene_id "ENSG00000228794.11"; transcript_id "ENST00000661237.2"; gene_type "lncRNA"; gene_name "LINC01128"; transcript_type "lncRNA"; transcript_name "LINC01128-221"; exon_number 7; exon_id "ENSE00003872875.2"; level 2; hgnc_id "HGNC:49377"; tag "TAGENE"; havana_gene "OTTHUMG00000196004.1"; havana_transcript "OTTHUMT00000508137.1";	+	exon	chr1	853263	853435	-	Charlie19a	DNA	hAT-Charlie
chr1	829003	829104	gene_id "ENSG00000228794.11"; transcript_id "ENST00000686238.1"; gene_type "lncRNA"; gene_name "LINC01128"; transcript_type "lncRNA"; transcript_name "LINC01128-232"; exon_number 2; exon_id "ENSE00001656290.1"; level 2; hgnc_id "HGNC:49377"; tag "basic"; tag "TAGENE"; havana_gene "OTTHUMG00000196004.1";	+	exon	chr1	828986	829262	-	AluSq2	SINE	Alu
chr1	849484	849602	gene_id "ENSG00000228794.11"; transcript_id "ENST00000686238.1"; gene_type "lncRNA"; gene_name "LINC01128"; transcript_type "lncRNA"; transcript_name "LINC01128-232"; exon_number 5; exon_id "ENSE00003702545.1"; level 2; hgnc_id "HGNC:49377"; tag "basic"; tag "TAGENE"; havana_gene "OTTHUMG00000196004.1";	+	exon	chr1	849556	849911	-	MSTD	LTR	ERVL-MaLR
chr1	853391	854394	gene_id "ENSG00000228794.11"; transcript_id "ENST00000686238.1"; gene_type "lncRNA"; gene_name "LINC01128"; transcript_type "lncRNA"; transcript_name "LINC01128-232"; exon_number 8; exon_id "ENSE00003923953.1"; level 2; hgnc_id "HGNC:49377"; tag "basic"; tag "TAGENE"; havana_gene "OTTHUMG00000196004.1";	+	exon	chr1	853263	853435	-	Charlie19a	DNA	hAT-Charlie
chr1	853391	854396	gene_id "ENSG00000228794.11"; transcript_id "ENST00000685566.1"; gene_type "lncRNA"; gene_name "LINC01128"; transcript_type "lncRNA"; transcript_name "LINC01128-229"; exon_number 4; exon_id "ENSE00003927746.1"; level 2; hgnc_id "HGNC:49377"; tag "TAGENE"; havana_gene "OTTHUMG00000196004.1";	+	exon	chr1	853263	853435	-	Charlie19a	DNA	hAT-Charlie
chr1	829003	829104	gene_id "ENSG00000228794.11"; transcript_id "ENST00000449005.6"; gene_type "lncRNA"; gene_name "LINC01128"; transcript_type "lncRNA"; transcript_name "LINC01128-207"; exon_number 2; exon_id "ENSE00001656290.1"; level 2; transcript_support_level "1"; hgnc_id "HGNC:49377"; tag "TAGENE"; havana_gene "OTTHUMG00000196004.1"; havana_transcript "OTTHUMT00000528187.1";	+	exon	chr1	828986	829262	-	AluSq2	SINE	Alu
chr1	853391	853497	gene_id "ENSG00000228794.11"; transcript_id "ENST00000449005.6"; gene_type "lncRNA"; gene_name "LINC01128"; transcript_type "lncRNA"; transcript_name "LINC01128-207"; exon_number 5; exon_id "ENSE00003864626.1"; level 2; transcript_support_level "1"; hgnc_id "HGNC:49377"; tag "TAGENE"; havana_gene "OTTHUMG00000196004.1"; havana_transcript "OTTHUMT00000528187.1";	+	exon	chr1	853263	853435	-	Charlie19a	DNA	hAT-Charlie
chr1	841200	842001	gene_id "ENSG00000228794.11"; transcript_id "ENST00000441765.6"; gene_type "lncRNA"; gene_name "LINC01128"; transcript_type "lncRNA"; transcript_name "LINC01128-204"; exon_number 2; exon_id "ENSE00001736174.2"; level 2; transcript_support_level "2"; hgnc_id "HGNC:49377"; tag "TAGENE"; havana_gene "OTTHUMG00000196004.1"; havana_transcript "OTTHUMT00000506073.1";	+	exon	chr1	841507	841658	+	MER5A1	DNA	hAT-Charlie
chr1	841200	842001	gene_id "ENSG00000228794.11"; transcript_id "ENST00000441765.6"; gene_type "lncRNA"; gene_name "LINC01128"; transcript_type "lncRNA"; transcript_name "LINC01128-204"; exon_number 2; exon_id "ENSE00001736174.2"; level 2; transcript_support_level "2"; hgnc_id "HGNC:49377"; tag "TAGENE"; havana_gene "OTTHUMG00000196004.1"; havana_transcript "OTTHUMT00000506073.1";	+	exon	chr1	841662	841828	+	MIRb	SINE	MIR
chr1	829003	829104	gene_id "ENSG00000228794.11"; transcript_id "ENST00000609139.6"; gene_type "lncRNA"; gene_name "LINC01128"; transcript_type "lncRNA"; transcript_name "LINC01128-210"; exon_number 2; exon_id "ENSE00001656290.1"; level 2; transcript_support_level "3"; hgnc_id "HGNC:49377"; tag "TAGENE"; havana_gene "OTTHUMG00000196004.1"; havana_transcript "OTTHUMT00000472151.2";	+	exon	chr1	828986	829262	-	AluSq2	SINE	Alu
chr1	853391	853452	gene_id "ENSG00000228794.11"; transcript_id "ENST00000609139.6"; gene_type "lncRNA"; gene_name "LINC01128"; transcript_type "lncRNA"; transcript_name "LINC01128-210"; exon_number 6; exon_id "ENSE00003854054.1"; level 2; transcript_support_level "3"; hgnc_id "HGNC:49377"; tag "TAGENE"; havana_gene "OTTHUMG00000196004.1"; havana_transcript "OTTHUMT00000472151.2";	+	exon	chr1	853263	853435	-	Charlie19a	DNA	hAT-Charlie
chr1	829003	829104	gene_id "ENSG00000228794.11"; transcript_id "ENST00000416570.6"; gene_type "lncRNA"; gene_name "LINC01128"; transcript_type "lncRNA"; transcript_name "LINC01128-202"; exon_number 2; exon_id "ENSE00001656290.1"; level 2; transcript_support_level "3"; hgnc_id "HGNC:49377"; tag "TAGENE"; havana_gene "OTTHUMG00000196004.1";	+	exon	chr1	828986	829262	-	AluSq2	SINE	Alu
chr1	851927	854096	gene_id "ENSG00000228794.11"; transcript_id "ENST00000416570.6"; gene_type "lncRNA"; gene_name "LINC01128"; transcript_type "lncRNA"; transcript_name "LINC01128-202"; exon_number 3; exon_id "ENSE00003930128.1"; level 2; transcript_support_level "3"; hgnc_id "HGNC:49377"; tag "TAGENE"; havana_gene "OTTHUMG00000196004.1";	+	exon	chr1	852834	852959	-	FLAM_A	SINE	Alu
chr1	851927	854096	gene_id "ENSG00000228794.11"; transcript_id "ENST00000416570.6"; gene_type "lncRNA"; gene_name "LINC01128"; transcript_type "lncRNA"; transcript_name "LINC01128-202"; exon_number 3; exon_id "ENSE00003930128.1"; level 2; transcript_support_level "3"; hgnc_id "HGNC:49377"; tag "TAGENE"; havana_gene "OTTHUMG00000196004.1";	+	exon	chr1	852970	853263	-	AluSz	SINE	Alu
chr1	851927	854096	gene_id "ENSG00000228794.11"; transcript_id "ENST00000416570.6"; gene_type "lncRNA"; gene_name "LINC01128"; transcript_type "lncRNA"; transcript_name "LINC01128-202"; exon_number 3; exon_id "ENSE00003930128.1"; level 2; transcript_support_level "3"; hgnc_id "HGNC:49377"; tag "TAGENE"; havana_gene "OTTHUMG00000196004.1";	+	exon	chr1	853263	853435	-	Charlie19a	DNA	hAT-Charlie
chr1	829003	829104	gene_id "ENSG00000228794.11"; transcript_id "ENST00000609009.6"; gene_type "lncRNA"; gene_name "LINC01128"; transcript_type "lncRNA"; transcript_name "LINC01128-209"; exon_number 2; exon_id "ENSE00001656290.1"; level 2; transcript_support_level "5"; hgnc_id "HGNC:49377"; tag "NAGNAG_splice_site"; tag "RNA_Seq_supported_only"; tag "basic"; tag "TAGENE"; havana_gene "OTTHUMG00000196004.1"; havana_t…	+	exon	chr1	828986	829262	-	AluSq2	SINE	Alu
chr1	849484	849602	gene_id "ENSG00000228794.11"; transcript_id "ENST00000609009.6"; gene_type "lncRNA"; gene_name "LINC01128"; transcript_type "lncRNA"; transcript_name "LINC01128-209"; exon_number 4; exon_id "ENSE00003702545.1"; level 2; transcript_support_level "5"; hgnc_id "HGNC:49377"; tag "NAGNAG_splice_site"; tag "RNA_Seq_supported_only"; tag "basic"; tag "TAGENE"; havana_gene "OTTHUMG00000196004.1"; havana_t…	+	exon	chr1	849556	849911	-	MSTD	LTR	ERVL-MaLR
chr1	853391	854385	gene_id "ENSG00000228794.11"; transcript_id "ENST00000609009.6"; gene_type "lncRNA"; gene_name "LINC01128"; transcript_type "lncRNA"; transcript_name "LINC01128-209"; exon_number 8; exon_id "ENSE00003882772.1"; level 2; transcript_support_level "5"; hgnc_id "HGNC:49377"; tag "NAGNAG_splice_site"; tag "RNA_Seq_supported_only"; tag "basic"; tag "TAGENE"; havana_gene "OTTHUMG00000196004.1"; havana_t…	+	exon	chr1	853263	853435	-	Charlie19a	DNA	hAT-Charlie
chr1	829003	829104	gene_id "ENSG00000228794.11"; transcript_id "ENST00000657837.1"; gene_type "lncRNA"; gene_name "LINC01128"; transcript_type "lncRNA"; transcript_name "LINC01128-217"; exon_number 2; exon_id "ENSE00001656290.1"; level 2; hgnc_id "HGNC:49377"; tag "basic"; tag "TAGENE"; havana_gene "OTTHUMG00000196004.1"; havana_transcript "OTTHUMT00000503440.2";	+	exon	chr1	828986	829262	-	AluSq2	SINE	Alu
chr1	853391	855136	gene_id "ENSG00000228794.11"; transcript_id "ENST00000657837.1"; gene_type "lncRNA"; gene_name "LINC01128"; transcript_type "lncRNA"; transcript_name "LINC01128-217"; exon_number 5; exon_id "ENSE00003872280.1"; level 2; hgnc_id "HGNC:49377"; tag "basic"; tag "TAGENE"; havana_gene "OTTHUMG00000196004.1"; havana_transcript "OTTHUMT00000503440.2";	+	exon	chr1	853263	853435	-	Charlie19a	DNA	hAT-Charlie
chr1	829003	829104	gene_id "ENSG00000228794.11"; transcript_id "ENST00000691316.1"; gene_type "lncRNA"; gene_name "LINC01128"; transcript_type "lncRNA"; transcript_name "LINC01128-237"; exon_number 2; exon_id "ENSE00001656290.1"; level 2; hgnc_id "HGNC:49377"; tag "TAGENE"; havana_gene "OTTHUMG00000196004.1"; havana_transcript "OTTHUMT00000007017.1";	+	exon	chr1	828986	829262	-	AluSq2	SINE	Alu
chr1	853391	855121	gene_id "ENSG00000228794.11"; transcript_id "ENST00000691316.1"; gene_type "lncRNA"; gene_name "LINC01128"; transcript_type "lncRNA"; transcript_name "LINC01128-237"; exon_number 6; exon_id "ENSE00003883446.1"; level 2; hgnc_id "HGNC:49377"; tag "TAGENE"; havana_gene "OTTHUMG00000196004.1"; havana_transcript "OTTHUMT00000007017.1";	+	exon	chr1	853263	853435	-	Charlie19a	DNA	hAT-Charlie
chr1	829003	829104	gene_id "ENSG00000228794.11"; transcript_id "ENST00000692194.1"; gene_type "lncRNA"; gene_name "LINC01128"; transcript_type "lncRNA"; transcript_name "LINC01128-238"; exon_number 2; exon_id "ENSE00001656290.1"; level 2; hgnc_id "HGNC:49377"; tag "basic"; tag "TAGENE"; havana_gene "OTTHUMG00000196004.1";	+	exon	chr1	828986	829262	-	AluSq2	SINE	Alu
chr1	853391	854411	gene_id "ENSG00000228794.11"; transcript_id "ENST00000692194.1"; gene_type "lncRNA"; gene_name "LINC01128"; transcript_type "lncRNA"; transcript_name "LINC01128-238"; exon_number 6; exon_id "ENSE00003930217.1"; level 2; hgnc_id "HGNC:49377"; tag "basic"; tag "TAGENE"; havana_gene "OTTHUMG00000196004.1";	+	exon	chr1	853263	853435	-	Charlie19a	DNA	hAT-Charlie
chr1	829003	829104	gene_id "ENSG00000228794.11"; transcript_id "ENST00000668541.1"; gene_type "lncRNA"; gene_name "LINC01128"; transcript_type "lncRNA"; transcript_name "LINC01128-224"; exon_number 2; exon_id "ENSE00001656290.1"; level 2; hgnc_id "HGNC:49377"; tag "TAGENE"; havana_gene "OTTHUMG00000196004.1"; havana_transcript "OTTHUMT00000520197.1";	+	exon	chr1	828986	829262	-	AluSq2	SINE	Alu
chr1	841200	842001	gene_id "ENSG00000228794.11"; transcript_id "ENST00000668541.1"; gene_type "lncRNA"; gene_name "LINC01128"; transcript_type "lncRNA"; transcript_name "LINC01128-224"; exon_number 3; exon_id "ENSE00001736174.2"; level 2; hgnc_id "HGNC:49377"; tag "TAGENE"; havana_gene "OTTHUMG00000196004.1"; havana_transcript "OTTHUMT00000520197.1";	+	exon	chr1	841507	841658	+	MER5A1	DNA	hAT-Charlie
chr1	841200	842001	gene_id "ENSG00000228794.11"; transcript_id "ENST00000668541.1"; gene_type "lncRNA"; gene_name "LINC01128"; transcript_type "lncRNA"; transcript_name "LINC01128-224"; exon_number 3; exon_id "ENSE00001736174.2"; level 2; hgnc_id "HGNC:49377"; tag "TAGENE"; havana_gene "OTTHUMG00000196004.1"; havana_transcript "OTTHUMT00000520197.1";	+	exon	chr1	841662	841828	+	MIRb	SINE	MIR
chr1	829003	829104	gene_id "ENSG00000228794.11"; transcript_id "ENST00000691234.1"; gene_type "lncRNA"; gene_name "LINC01128"; transcript_type "lncRNA"; transcript_name "LINC01128-236"; exon_number 2; exon_id "ENSE00001656290.1"; level 2; hgnc_id "HGNC:49377"; tag "TAGENE"; havana_gene "OTTHUMG00000196004.1";	+	exon	chr1	828986	829262	-	AluSq2	SINE	Alu
chr1	853391	854387	gene_id "ENSG00000228794.11"; transcript_id "ENST00000691234.1"; gene_type "lncRNA"; gene_name "LINC01128"; transcript_type "lncRNA"; transcript_name "LINC01128-236"; exon_number 6; exon_id "ENSE00003872875.2"; level 2; hgnc_id "HGNC:49377"; tag "TAGENE"; havana_gene "OTTHUMG00000196004.1";	+	exon	chr1	853263	853435	-	Charlie19a	DNA	hAT-Charlie
chr1	829003	829104	gene_id "ENSG00000228794.11"; transcript_id "ENST00000657175.1"; gene_type "lncRNA"; gene_name "LINC01128"; transcript_type "lncRNA"; transcript_name "LINC01128-216"; exon_number 2; exon_id "ENSE00001656290.1"; level 2; hgnc_id "HGNC:49377"; tag "TAGENE"; havana_gene "OTTHUMG00000196004.1"; havana_transcript "OTTHUMT00000518921.1";	+	exon	chr1	828986	829262	-	AluSq2	SINE	Alu
chr1	853391	854385	gene_id "ENSG00000228794.11"; transcript_id "ENST00000657175.1"; gene_type "lncRNA"; gene_name "LINC01128"; transcript_type "lncRNA"; transcript_name "LINC01128-216"; exon_number 6; exon_id "ENSE00003882772.1"; level 2; hgnc_id "HGNC:49377"; tag "TAGENE"; havana_gene "OTTHUMG00000196004.1"; havana_transcript "OTTHUMT00000518921.1";	+	exon	chr1	853263	853435	-	Charlie19a	DNA	hAT-Charlie
chr1	829003	829104	gene_id "ENSG00000228794.11"; transcript_id "ENST00000660797.1"; gene_type "lncRNA"; gene_name "LINC01128"; transcript_type "lncRNA"; transcript_name "LINC01128-220"; exon_number 2; exon_id "ENSE00001656290.1"; level 2; hgnc_id "HGNC:49377"; tag "TAGENE"; havana_gene "OTTHUMG00000196004.1"; havana_transcript "OTTHUMT00000519683.1";	+	exon	chr1	828986	829262	-	AluSq2	SINE	Alu
chr1	841200	841999	gene_id "ENSG00000228794.11"; transcript_id "ENST00000660797.1"; gene_type "lncRNA"; gene_name "LINC01128"; transcript_type "lncRNA"; transcript_name "LINC01128-220"; exon_number 3; exon_id "ENSE00003863648.1"; level 2; hgnc_id "HGNC:49377"; tag "TAGENE"; havana_gene "OTTHUMG00000196004.1"; havana_transcript "OTTHUMT00000519683.1";	+	exon	chr1	841507	841658	+	MER5A1	DNA	hAT-Charlie
chr1	841200	841999	gene_id "ENSG00000228794.11"; transcript_id "ENST00000660797.1"; gene_type "lncRNA"; gene_name "LINC01128"; transcript_type "lncRNA"; transcript_name "LINC01128-220"; exon_number 3; exon_id "ENSE00003863648.1"; level 2; hgnc_id "HGNC:49377"; tag "TAGENE"; havana_gene "OTTHUMG00000196004.1"; havana_transcript "OTTHUMT00000519683.1";	+	exon	chr1	841662	841828	+	MIRb	SINE	MIR
chr1	829003	829104	gene_id "ENSG00000228794.11"; transcript_id "ENST00000622921.1"; gene_type "lncRNA"; gene_name "LINC01128"; transcript_type "lncRNA"; transcript_name "LINC01128-212"; exon_number 2; exon_id "ENSE00001656290.1"; level 2; transcript_support_level "5"; hgnc_id "HGNC:49377"; tag "454_RNA_Seq_supported"; havana_gene "OTTHUMG00000196004.1"; havana_transcript "OTTHUMT00000479124.1";	+	exon	chr1	828986	829262	-	AluSq2	SINE	Alu
chr1	841200	843594	gene_id "ENSG00000228794.11"; transcript_id "ENST00000670824.1"; gene_type "lncRNA"; gene_name "LINC01128"; transcript_type "lncRNA"; transcript_name "LINC01128-227"; exon_number 2; exon_id "ENSE00003887352.1"; level 2; hgnc_id "HGNC:49377"; tag "TAGENE"; havana_gene "OTTHUMG00000196004.1"; havana_transcript "OTTHUMT00000518140.1";	+	exon	chr1	841507	841658	+	MER5A1	DNA	hAT-Charlie
chr1	841200	843594	gene_id "ENSG00000228794.11"; transcript_id "ENST00000670824.1"; gene_type "lncRNA"; gene_name "LINC01128"; transcript_type "lncRNA"; transcript_name "LINC01128-227"; exon_number 2; exon_id "ENSE00003887352.1"; level 2; hgnc_id "HGNC:49377"; tag "TAGENE"; havana_gene "OTTHUMG00000196004.1"; havana_transcript "OTTHUMT00000518140.1";	+	exon	chr1	841662	841828	+	MIRb	SINE	MIR
chr1	841200	842020	gene_id "ENSG00000228794.11"; transcript_id "ENST00000415295.1"; gene_type "lncRNA"; gene_name "LINC01128"; transcript_type "lncRNA"; transcript_name "LINC01128-201"; exon_number 2; exon_id "ENSE00001614719.1"; level 2; transcript_support_level "1"; hgnc_id "HGNC:49377"; havana_gene "OTTHUMG00000196004.1"; havana_transcript "OTTHUMT00000099674.1";	+	exon	chr1	841507	841658	+	MER5A1	DNA	hAT-Charlie
chr1	841200	842020	gene_id "ENSG00000228794.11"; transcript_id "ENST00000415295.1"; gene_type "lncRNA"; gene_name "LINC01128"; transcript_type "lncRNA"; transcript_name "LINC01128-201"; exon_number 2; exon_id "ENSE00001614719.1"; level 2; transcript_support_level "1"; hgnc_id "HGNC:49377"; havana_gene "OTTHUMG00000196004.1"; havana_transcript "OTTHUMT00000099674.1";	+	exon	chr1	841662	841828	+	MIRb	SINE	MIR
chr1	853391	854096	gene_id "ENSG00000228794.11"; transcript_id "ENST00000688420.1"; gene_type "lncRNA"; gene_name "LINC01128"; transcript_type "lncRNA"; transcript_name "LINC01128-235"; exon_number 5; exon_id "ENSE00003869207.1"; level 2; hgnc_id "HGNC:49377"; tag "TAGENE"; havana_gene "OTTHUMG00000196004.1";	+	exon	chr1	853263	853435	-	Charlie19a	DNA	hAT-Charlie
chr1	860226	861273	gene_id "ENSG00000288531.1"; transcript_id "ENST00000671208.1"; gene_type "lncRNA"; gene_name "ENSG00000288531"; transcript_type "lncRNA"; transcript_name "ENST00000671208"; exon_number 1; exon_id "ENSE00003887479.1"; level 2; tag "basic"; tag "TAGENE"; havana_gene "OTTHUMG00000002468.25"; havana_transcript "OTTHUMT00000528188.1";	+	exon	chr1	860214	860497	-	AluJr	SINE	Alu
chr1	860226	861273	gene_id "ENSG00000288531.1"; transcript_id "ENST00000671208.1"; gene_type "lncRNA"; gene_name "ENSG00000288531"; transcript_type "lncRNA"; transcript_name "ENST00000671208"; exon_number 1; exon_id "ENSE00003887479.1"; level 2; tag "basic"; tag "TAGENE"; havana_gene "OTTHUMG00000002468.25"; havana_transcript "OTTHUMT00000528188.1";	+	exon	chr1	860787	860972	-	LTR2C	LTR	ERV1
chr1	865260	866720	gene_id "ENSG00000288531.1"; transcript_id "ENST00000671208.1"; gene_type "lncRNA"; gene_name "ENSG00000288531"; transcript_type "lncRNA"; transcript_name "ENST00000671208"; exon_number 2; exon_id "ENSE00003855655.1"; level 2; tag "basic"; tag "TAGENE"; havana_gene "OTTHUMG00000002468.25"; havana_transcript "OTTHUMT00000528188.1";	+	exon	chr1	865562	865716	+	MIRc	SINE	MIR
chr1	865260	866720	gene_id "ENSG00000288531.1"; transcript_id "ENST00000671208.1"; gene_type "lncRNA"; gene_name "ENSG00000288531"; transcript_type "lncRNA"; transcript_name "ENST00000671208"; exon_number 2; exon_id "ENSE00003855655.1"; level 2; tag "basic"; tag "TAGENE"; havana_gene "OTTHUMG00000002468.25"; havana_transcript "OTTHUMT00000528188.1";	+	exon	chr1	866278	866448	-	MLT1B	LTR	ERVL-MaLR
chr1	860227	861273	gene_id "ENSG00000288531.1"; transcript_id "ENST00000661463.1"; gene_type "lncRNA"; gene_name "ENSG00000288531"; transcript_type "lncRNA"; transcript_name "ENST00000661463"; exon_number 1; exon_id "ENSE00003856881.1"; level 2; tag "basic"; tag "Ensembl_canonical"; tag "TAGENE"; havana_gene "OTTHUMG00000002468.25"; havana_transcript "OTTHUMT00000528189.1";	+	exon	chr1	860214	860497	-	AluJr	SINE	Alu
chr1	860227	861273	gene_id "ENSG00000288531.1"; transcript_id "ENST00000661463.1"; gene_type "lncRNA"; gene_name "ENSG00000288531"; transcript_type "lncRNA"; transcript_name "ENST00000661463"; exon_number 1; exon_id "ENSE00003856881.1"; level 2; tag "basic"; tag "Ensembl_canonical"; tag "TAGENE"; havana_gene "OTTHUMG00000002468.25"; havana_transcript "OTTHUMT00000528189.1";	+	exon	chr1	860787	860972	-	LTR2C	LTR	ERV1
chr1	915750	915976	gene_id "ENSG00000272438.1"; transcript_id "ENST00000607769.1"; gene_type "lncRNA"; gene_name "ENSG00000272438"; transcript_type "lncRNA"; transcript_name "ENST00000607769"; exon_number 2; exon_id "ENSE00003696845.1"; level 2; transcript_support_level "4"; tag "basic"; tag "Ensembl_canonical"; havana_gene "OTTHUMG00000185550.1"; havana_transcript "OTTHUMT00000470696.1";	+	exon	chr1	915716	915837	-	MIRc	SINE	MIR
chr1	911945	914948	gene_id "ENSG00000230699.2"; transcript_id "ENST00000448179.1"; gene_type "lncRNA"; gene_name "ENSG00000230699"; transcript_type "lncRNA"; transcript_name "ENST00000448179"; exon_number 2; exon_id "ENSE00001646341.1"; level 2; transcript_support_level "2"; tag "basic"; tag "Ensembl_canonical"; havana_gene "OTTHUMG00000040716.1"; havana_transcript "OTTHUMT00000097856.1";	+	exon	chr1	911851	911997	-	MIRc	SINE	MIR
chr1	911945	914948	gene_id "ENSG00000230699.2"; transcript_id "ENST00000448179.1"; gene_type "lncRNA"; gene_name "ENSG00000230699"; transcript_type "lncRNA"; transcript_name "ENST00000448179"; exon_number 2; exon_id "ENSE00001646341.1"; level 2; transcript_support_level "2"; tag "basic"; tag "Ensembl_canonical"; havana_gene "OTTHUMG00000040716.1"; havana_transcript "OTTHUMT00000097856.1";	+	exon	chr1	912319	912400	+	MIRb	SINE	MIR
chr1	911945	914948	gene_id "ENSG00000230699.2"; transcript_id "ENST00000448179.1"; gene_type "lncRNA"; gene_name "ENSG00000230699"; transcript_type "lncRNA"; transcript_name "ENST00000448179"; exon_number 2; exon_id "ENSE00001646341.1"; level 2; transcript_support_level "2"; tag "basic"; tag "Ensembl_canonical"; havana_gene "OTTHUMG00000040716.1"; havana_transcript "OTTHUMT00000097856.1";	+	exon	chr1	912462	912649	-	L2b	LINE	L2
chr1	911945	914948	gene_id "ENSG00000230699.2"; transcript_id "ENST00000448179.1"; gene_type "lncRNA"; gene_name "ENSG00000230699"; transcript_type "lncRNA"; transcript_name "ENST00000448179"; exon_number 2; exon_id "ENSE00001646341.1"; level 2; transcript_support_level "2"; tag "basic"; tag "Ensembl_canonical"; havana_gene "OTTHUMG00000040716.1"; havana_transcript "OTTHUMT00000097856.1";	+	exon	chr1	912841	912915	+	L2b	LINE	L2
chr1	911945	914948	gene_id "ENSG00000230699.2"; transcript_id "ENST00000448179.1"; gene_type "lncRNA"; gene_name "ENSG00000230699"; transcript_type "lncRNA"; transcript_name "ENST00000448179"; exon_number 2; exon_id "ENSE00001646341.1"; level 2; transcript_support_level "2"; tag "basic"; tag "Ensembl_canonical"; havana_gene "OTTHUMG00000040716.1"; havana_transcript "OTTHUMT00000097856.1";	+	exon	chr1	914455	914665	+	L1MEc	LINE	L1
chr1	911945	914948	gene_id "ENSG00000230699.2"; transcript_id "ENST00000448179.1"; gene_type "lncRNA"; gene_name "ENSG00000230699"; transcript_type "lncRNA"; transcript_name "ENST00000448179"; exon_number 2; exon_id "ENSE00001646341.1"; level 2; transcript_support_level "2"; tag "basic"; tag "Ensembl_canonical"; havana_gene "OTTHUMG00000040716.1"; havana_transcript "OTTHUMT00000097856.1";	+	exon	chr1	914665	914977	+	AluSp	SINE	Alu
chr1	914803	914971	gene_id "ENSG00000241180.1"; transcript_id "ENST00000398216.2"; gene_type "lncRNA"; gene_name "ENSG00000241180"; transcript_type "lncRNA"; transcript_name "ENST00000398216"; exon_number 2; exon_id "ENSE00001670060.1"; level 2; transcript_support_level "3"; tag "basic"; tag "Ensembl_canonical"; havana_gene "OTTHUMG00000040717.2"; havana_transcript "OTTHUMT00000097857.2";	+	exon	chr1	914665	914977	+	AluSp	SINE	Alu
chr1	916865	921016	gene_id "ENSG00000223764.2"; transcript_id "ENST00000609207.1"; gene_type "lncRNA"; gene_name "LINC02593"; transcript_type "retained_intron"; transcript_name "LINC02593-203"; exon_number 1; exon_id "ENSE00003706193.1"; level 2; transcript_support_level "NA"; hgnc_id "HGNC:53933"; havana_gene "OTTHUMG00000040718.2"; havana_transcript "OTTHUMT00000473217.1";	-	exon	chr1	919106	919193	-	L2c	LINE	L2
chr1	995966	998051	gene_id "ENSG00000272512.1"; transcript_id "ENST00000606034.1"; gene_type "lncRNA"; gene_name "ENSG00000272512"; transcript_type "lncRNA"; transcript_name "ENST00000606034"; exon_number 1; exon_id "ENSE00003700959.1"; level 2; transcript_support_level "NA"; tag "CAGE_supported_TSS"; tag "basic"; tag "Ensembl_canonical"; havana_gene "OTTHUMG00000185581.1"; havana_transcript "OTTHUMT00000470770.1";	-	exon	chr1	997104	997178	-	L2b	LINE	L2
chr1	1012917	1013193	gene_id "ENSG00000224969.1"; transcript_id "ENST00000458555.1"; gene_type "lncRNA"; gene_name "ENSG00000224969"; transcript_type "lncRNA"; transcript_name "ENST00000458555"; exon_number 1; exon_id "ENSE00001740160.1"; level 1; transcript_support_level "2"; tag "basic"; tag "Ensembl_canonical"; tag "exp_conf"; havana_gene "OTTHUMG00000040779.1"; havana_transcript "OTTHUMT00000097998.1";	-	exon	chr1	1012746	1013057	+	AluJb	SINE	Alu
chr1	1011997	1012190	gene_id "ENSG00000224969.1"; transcript_id "ENST00000458555.1"; gene_type "lncRNA"; gene_name "ENSG00000224969"; transcript_type "lncRNA"; transcript_name "ENST00000458555"; exon_number 2; exon_id "ENSE00001614353.1"; level 1; transcript_support_level "2"; tag "basic"; tag "Ensembl_canonical"; tag "exp_conf"; havana_gene "OTTHUMG00000040779.1"; havana_transcript "OTTHUMT00000097998.1";	-	exon	chr1	1011414	1012064	-	L1MB5	LINE	L1
chr1	1011997	1012190	gene_id "ENSG00000224969.1"; transcript_id "ENST00000458555.1"; gene_type "lncRNA"; gene_name "ENSG00000224969"; transcript_type "lncRNA"; transcript_name "ENST00000458555"; exon_number 2; exon_id "ENSE00001614353.1"; level 1; transcript_support_level "2"; tag "basic"; tag "Ensembl_canonical"; tag "exp_conf"; havana_gene "OTTHUMG00000040779.1"; havana_transcript "OTTHUMT00000097998.1";	-	exon	chr1	1012064	1012375	-	AluSx	SINE	Alu
chr1	1062208	1062808	gene_id "ENSG00000273443.1"; transcript_id "ENST00000442292.2"; gene_type "lncRNA"; gene_name "ENSG00000273443"; transcript_type "lncRNA"; transcript_name "ENST00000442292"; exon_number 2; exon_id "ENSE00001660524.2"; level 2; transcript_support_level "1"; tag "basic"; tag "Ensembl_canonical"; havana_gene "OTTHUMG00000186253.1"; havana_transcript "OTTHUMT00000472501.1";	-	exon	chr1	1062717	1062795	-	MLT1B	LTR	ERVL-MaLR
chr1	1097585	1098113	gene_id "ENSG00000285812.1"; transcript_id "ENST00000648183.1"; gene_type "lncRNA"; gene_name "ENSG00000285812"; transcript_type "lncRNA"; transcript_name "ENST00000648183"; exon_number 1; exon_id "ENSE00003835896.1"; level 2; tag "basic"; tag "Ensembl_canonical"; havana_gene "OTTHUMG00000193099.1"; havana_transcript "OTTHUMT00000500135.1";	+	exon	chr1	1097406	1097712	-	AluJo	SINE	Alu
chr1	1097585	1098113	gene_id "ENSG00000285812.1"; transcript_id "ENST00000648183.1"; gene_type "lncRNA"; gene_name "ENSG00000285812"; transcript_type "lncRNA"; transcript_name "ENST00000648183"; exon_number 1; exon_id "ENSE00003835896.1"; level 2; tag "basic"; tag "Ensembl_canonical"; havana_gene "OTTHUMG00000193099.1"; havana_transcript "OTTHUMT00000500135.1";	+	exon	chr1	1098076	1098368	-	AluSx3	SINE	Alu
chr1	1097585	1098113	gene_id "ENSG00000285812.1"; transcript_id "ENST00000648183.1"; gene_type "lncRNA"; gene_name "ENSG00000285812"; transcript_type "lncRNA"; transcript_name "ENST00000648183"; exon_number 1; exon_id "ENSE00003835896.1"; level 2; tag "basic"; tag "Ensembl_canonical"; havana_gene "OTTHUMG00000193099.1"; havana_transcript "OTTHUMT00000500135.1";	+	exon	chr1	1097712	1098076	-	L1ME2	LINE	L1
chr1	1104033	1104598	gene_id "ENSG00000285812.1"; transcript_id "ENST00000648183.1"; gene_type "lncRNA"; gene_name "ENSG00000285812"; transcript_type "lncRNA"; transcript_name "ENST00000648183"; exon_number 2; exon_id "ENSE00003831635.1"; level 2; tag "basic"; tag "Ensembl_canonical"; havana_gene "OTTHUMG00000193099.1"; havana_transcript "OTTHUMT00000500135.1";	+	exon	chr1	1103986	1104286	-	AluSx3	SINE	Alu
chr1	1104033	1104598	gene_id "ENSG00000285812.1"; transcript_id "ENST00000648183.1"; gene_type "lncRNA"; gene_name "ENSG00000285812"; transcript_type "lncRNA"; transcript_name "ENST00000648183"; exon_number 2; exon_id "ENSE00003831635.1"; level 2; tag "basic"; tag "Ensembl_canonical"; havana_gene "OTTHUMG00000193099.1"; havana_transcript "OTTHUMT00000500135.1";	+	exon	chr1	1104338	1104517	-	L1ME2	LINE	L1
chr1	1142739	1144056	gene_id "ENSG00000223823.1"; transcript_id "ENST00000416774.1"; gene_type "lncRNA"; gene_name "LINC01342"; transcript_type "lncRNA"; transcript_name "LINC01342-201"; exon_number 3; exon_id "ENSE00001682245.1"; level 2; transcript_support_level "1"; hgnc_id "HGNC:50551"; tag "basic"; tag "Ensembl_canonical"; havana_gene "OTTHUMG00000000827.1"; havana_transcript "OTTHUMT00000002221.1";	+	exon	chr1	1143871	1144037	+	L1MB5	LINE	L1
chr1	1173056	1176396	gene_id "ENSG00000205231.1"; transcript_id "ENST00000379317.1"; gene_type "lncRNA"; gene_name "TTLL10-AS1"; transcript_type "lncRNA"; transcript_name "TTLL10-AS1-201"; exon_number 2; exon_id "ENSE00001480504.1"; level 2; transcript_support_level "2"; hgnc_id "HGNC:41159"; tag "basic"; tag "Ensembl_canonical"; havana_gene "OTTHUMG00000000850.1"; havana_transcript "OTTHUMT00000002419.1";	-	exon	chr1	1173026	1173396	-	LTR46	LTR	ERV1
chr1	1173056	1176396	gene_id "ENSG00000205231.1"; transcript_id "ENST00000379317.1"; gene_type "lncRNA"; gene_name "TTLL10-AS1"; transcript_type "lncRNA"; transcript_name "TTLL10-AS1-201"; exon_number 2; exon_id "ENSE00001480504.1"; level 2; transcript_support_level "2"; hgnc_id "HGNC:41159"; tag "basic"; tag "Ensembl_canonical"; havana_gene "OTTHUMG00000000850.1"; havana_transcript "OTTHUMT00000002419.1";	-	exon	chr1	1174838	1175134	+	AluSx1	SINE	Alu
chr1	1173056	1176396	gene_id "ENSG00000205231.1"; transcript_id "ENST00000379317.1"; gene_type "lncRNA"; gene_name "TTLL10-AS1"; transcript_type "lncRNA"; transcript_name "TTLL10-AS1-201"; exon_number 2; exon_id "ENSE00001480504.1"; level 2; transcript_support_level "2"; hgnc_id "HGNC:41159"; tag "basic"; tag "Ensembl_canonical"; havana_gene "OTTHUMG00000000850.1"; havana_transcript "OTTHUMT00000002419.1";	-	exon	chr1	1175645	1175756	-	MIR	SINE	MIR
chr1	1249777	1251334	gene_id "ENSG00000260179.1"; transcript_id "ENST00000565563.1"; gene_type "lncRNA"; gene_name "ENSG00000260179"; transcript_type "lncRNA"; transcript_name "ENST00000565563"; exon_number 1; exon_id "ENSE00002619150.1"; level 2; transcript_support_level "NA"; tag "basic"; tag "Ensembl_canonical"; havana_gene "OTTHUMG00000175732.1"; havana_transcript "OTTHUMT00000430911.1";	-	exon	chr1	1249687	1250658	-	LTR13	LTR	ERVK
chr1	1279068	1279148	gene_id "ENSG00000230415.1"; transcript_id "ENST00000434139.1"; gene_type "lncRNA"; gene_name "LINC01786"; transcript_type "lncRNA"; transcript_name "LINC01786-201"; exon_number 2; exon_id "ENSE00001598227.1"; level 2; transcript_support_level "5"; hgnc_id "HGNC:52575"; tag "dotter_confirmed"; tag "basic"; tag "Ensembl_canonical"; havana_gene "OTTHUMG00000002234.2"; havana_transcript "OTTHUMT0000…	+	exon	chr1	1278792	1279090	-	MER4B-int	LTR	ERV1
chr1	1280311	1280420	gene_id "ENSG00000230415.1"; transcript_id "ENST00000434139.1"; gene_type "lncRNA"; gene_name "LINC01786"; transcript_type "lncRNA"; transcript_name "LINC01786-201"; exon_number 3; exon_id "ENSE00001669179.1"; level 2; transcript_support_level "5"; hgnc_id "HGNC:52575"; tag "dotter_confirmed"; tag "basic"; tag "Ensembl_canonical"; havana_gene "OTTHUMG00000002234.2"; havana_transcript "OTTHUMT0000…	+	exon	chr1	1280182	1280482	+	AluYe5	SINE	Alu
chr1	1279068	1279393	gene_id "ENSG00000230415.1"; transcript_id "ENST00000453732.1"; gene_type "lncRNA"; gene_name "LINC01786"; transcript_type "lncRNA"; transcript_name "LINC01786-202"; exon_number 2; exon_id "ENSE00001545399.2"; level 2; transcript_support_level "2"; hgnc_id "HGNC:52575"; tag "basic"; havana_gene "OTTHUMG00000002234.2"; havana_transcript "OTTHUMT00000006364.2";	+	exon	chr1	1278792	1279090	-	MER4B-int	LTR	ERV1
chr1	1279068	1279393	gene_id "ENSG00000230415.1"; transcript_id "ENST00000453732.1"; gene_type "lncRNA"; gene_name "LINC01786"; transcript_type "lncRNA"; transcript_name "LINC01786-202"; exon_number 2; exon_id "ENSE00001545399.2"; level 2; transcript_support_level "2"; hgnc_id "HGNC:52575"; tag "basic"; havana_gene "OTTHUMG00000002234.2"; havana_transcript "OTTHUMT00000006364.2";	+	exon	chr1	1279193	1279400	-	MER4B-int	LTR	ERV1
chr1	1318623	1318689	gene_id "ENSG00000240731.1"; transcript_id "ENST00000444968.1"; gene_type "lncRNA"; gene_name "ENSG00000240731"; transcript_type "lncRNA"; transcript_name "ENST00000444968"; exon_number 1; exon_id "ENSE00001634414.1"; level 2; transcript_support_level "3"; tag "basic"; tag "Ensembl_canonical"; havana_gene "OTTHUMG00000003331.1"; havana_transcript "OTTHUMT00000009383.1";	-	exon	chr1	1318376	1318662	+	AluJb	SINE	Alu
chr1	1317581	1317899	gene_id "ENSG00000240731.1"; transcript_id "ENST00000444968.1"; gene_type "lncRNA"; gene_name "ENSG00000240731"; transcript_type "lncRNA"; transcript_name "ENST00000444968"; exon_number 2; exon_id "ENSE00001597157.1"; level 2; transcript_support_level "3"; tag "basic"; tag "Ensembl_canonical"; havana_gene "OTTHUMG00000003331.1"; havana_transcript "OTTHUMT00000009383.1";	-	exon	chr1	1317738	1317864	+	L1MEg	LINE	L1
chr1	1317581	1317899	gene_id "ENSG00000240731.1"; transcript_id "ENST00000444968.1"; gene_type "lncRNA"; gene_name "ENSG00000240731"; transcript_type "lncRNA"; transcript_name "ENST00000444968"; exon_number 2; exon_id "ENSE00001597157.1"; level 2; transcript_support_level "3"; tag "basic"; tag "Ensembl_canonical"; havana_gene "OTTHUMG00000003331.1"; havana_transcript "OTTHUMT00000009383.1";	-	exon	chr1	1317864	1318169	-	AluY	SINE	Alu
chr1	1400605	1402046	gene_id "ENSG00000224870.8"; transcript_id "ENST00000444362.3"; gene_type "lncRNA"; gene_name "MRPL20-AS1"; transcript_type "lncRNA"; transcript_name "MRPL20-AS1-202"; exon_number 3; exon_id "ENSE00001663483.1"; level 2; transcript_support_level "1"; hgnc_id "HGNC:27125"; tag "Ensembl_canonical"; tag "TAGENE"; havana_gene "OTTHUMG00000002908.6"; havana_transcript "OTTHUMT00000008126.2";	+	exon	chr1	1400942	1400999	+	L3	LINE	CR1
chr1	1399519	1402036	gene_id "ENSG00000224870.8"; transcript_id "ENST00000686668.1"; gene_type "lncRNA"; gene_name "MRPL20-AS1"; transcript_type "lncRNA"; transcript_name "MRPL20-AS1-212"; exon_number 1; exon_id "ENSE00003928387.1"; level 2; hgnc_id "HGNC:27125"; tag "basic"; tag "TAGENE"; havana_gene "OTTHUMG00000002908.6";	+	exon	chr1	1400942	1400999	+	L3	LINE	CR1
chr1	1400605	1402046	gene_id "ENSG00000224870.8"; transcript_id "ENST00000659048.2"; gene_type "lncRNA"; gene_name "MRPL20-AS1"; transcript_type "lncRNA"; transcript_name "MRPL20-AS1-209"; exon_number 2; exon_id "ENSE00001663483.1"; level 2; hgnc_id "HGNC:27125"; tag "TAGENE"; havana_gene "OTTHUMG00000002908.6"; havana_transcript "OTTHUMT00000528647.1";	+	exon	chr1	1400942	1400999	+	L3	LINE	CR1
chr1	1400605	1402046	gene_id "ENSG00000224870.8"; transcript_id "ENST00000448629.7"; gene_type "lncRNA"; gene_name "MRPL20-AS1"; transcript_type "lncRNA"; transcript_name "MRPL20-AS1-204"; exon_number 3; exon_id "ENSE00001663483.1"; level 2; transcript_support_level "1"; hgnc_id "HGNC:27125"; tag "basic"; tag "TAGENE"; havana_gene "OTTHUMG00000002908.6"; havana_transcript "OTTHUMT00000099684.4";	+	exon	chr1	1400942	1400999	+	L3	LINE	CR1
chr1	1400605	1402046	gene_id "ENSG00000224870.8"; transcript_id "ENST00000685968.1"; gene_type "lncRNA"; gene_name "MRPL20-AS1"; transcript_type "lncRNA"; transcript_name "MRPL20-AS1-210"; exon_number 2; exon_id "ENSE00001663483.1"; level 2; hgnc_id "HGNC:27125"; tag "TAGENE"; havana_gene "OTTHUMG00000002908.6";	+	exon	chr1	1400942	1400999	+	L3	LINE	CR1
chr1	1400605	1402026	gene_id "ENSG00000224870.8"; transcript_id "ENST00000418833.2"; gene_type "lncRNA"; gene_name "MRPL20-AS1"; transcript_type "retained_intron"; transcript_name "MRPL20-AS1-201"; exon_number 2; exon_id "ENSE00002666913.1"; level 2; transcript_support_level "2"; hgnc_id "HGNC:27125"; havana_gene "OTTHUMG00000002908.6"; havana_transcript "OTTHUMT00000008128.2";	+	exon	chr1	1400942	1400999	+	L3	LINE	CR1
chr1	1399541	1402043	gene_id "ENSG00000224870.8"; transcript_id "ENST00000686850.1"; gene_type "lncRNA"; gene_name "MRPL20-AS1"; transcript_type "lncRNA"; transcript_name "MRPL20-AS1-213"; exon_number 1; exon_id "ENSE00003924890.1"; level 2; hgnc_id "HGNC:27125"; tag "TAGENE"; havana_gene "OTTHUMG00000002908.6";	+	exon	chr1	1400942	1400999	+	L3	LINE	CR1
chr1	1399541	1402043	gene_id "ENSG00000224870.8"; transcript_id "ENST00000688441.1"; gene_type "lncRNA"; gene_name "MRPL20-AS1"; transcript_type "lncRNA"; transcript_name "MRPL20-AS1-215"; exon_number 1; exon_id "ENSE00003924890.1"; level 2; hgnc_id "HGNC:27125"; tag "TAGENE"; havana_gene "OTTHUMG00000002908.6";	+	exon	chr1	1400942	1400999	+	L3	LINE	CR1
chr1	1399541	1402046	gene_id "ENSG00000224870.8"; transcript_id "ENST00000690737.1"; gene_type "lncRNA"; gene_name "MRPL20-AS1"; transcript_type "lncRNA"; transcript_name "MRPL20-AS1-218"; exon_number 1; exon_id "ENSE00003936609.1"; level 2; hgnc_id "HGNC:27125"; tag "TAGENE"; havana_gene "OTTHUMG00000002908.6";	+	exon	chr1	1400942	1400999	+	L3	LINE	CR1
chr1	1400605	1402046	gene_id "ENSG00000224870.8"; transcript_id "ENST00000690954.1"; gene_type "lncRNA"; gene_name "MRPL20-AS1"; transcript_type "lncRNA"; transcript_name "MRPL20-AS1-219"; exon_number 3; exon_id "ENSE00001663483.1"; level 2; hgnc_id "HGNC:27125"; tag "TAGENE"; havana_gene "OTTHUMG00000002908.6";	+	exon	chr1	1400942	1400999	+	L3	LINE	CR1
chr1	1399550	1402032	gene_id "ENSG00000224870.8"; transcript_id "ENST00000692532.1"; gene_type "lncRNA"; gene_name "MRPL20-AS1"; transcript_type "lncRNA"; transcript_name "MRPL20-AS1-221"; exon_number 1; exon_id "ENSE00003937516.1"; level 2; hgnc_id "HGNC:27125"; tag "TAGENE"; havana_gene "OTTHUMG00000002908.6";	+	exon	chr1	1400942	1400999	+	L3	LINE	CR1
chr1	1399552	1402032	gene_id "ENSG00000224870.8"; transcript_id "ENST00000691378.1"; gene_type "lncRNA"; gene_name "MRPL20-AS1"; transcript_type "lncRNA"; transcript_name "MRPL20-AS1-220"; exon_number 1; exon_id "ENSE00003927552.1"; level 2; hgnc_id "HGNC:27125"; tag "TAGENE"; havana_gene "OTTHUMG00000002908.6";	+	exon	chr1	1400942	1400999	+	L3	LINE	CR1
chr1	1400605	1402033	gene_id "ENSG00000224870.8"; transcript_id "ENST00000689419.1"; gene_type "lncRNA"; gene_name "MRPL20-AS1"; transcript_type "lncRNA"; transcript_name "MRPL20-AS1-216"; exon_number 3; exon_id "ENSE00001721893.4"; level 2; hgnc_id "HGNC:27125"; tag "basic"; tag "TAGENE"; havana_gene "OTTHUMG00000002908.6";	+	exon	chr1	1400942	1400999	+	L3	LINE	CR1
chr1	1399552	1402043	gene_id "ENSG00000224870.8"; transcript_id "ENST00000686254.1"; gene_type "lncRNA"; gene_name "MRPL20-AS1"; transcript_type "lncRNA"; transcript_name "MRPL20-AS1-211"; exon_number 1; exon_id "ENSE00003930098.1"; level 2; hgnc_id "HGNC:27125"; tag "TAGENE"; havana_gene "OTTHUMG00000002908.6";	+	exon	chr1	1400942	1400999	+	L3	LINE	CR1
chr1	1399552	1402043	gene_id "ENSG00000224870.8"; transcript_id "ENST00000689697.1"; gene_type "lncRNA"; gene_name "MRPL20-AS1"; transcript_type "lncRNA"; transcript_name "MRPL20-AS1-217"; exon_number 1; exon_id "ENSE00003930098.1"; level 2; hgnc_id "HGNC:27125"; tag "TAGENE"; havana_gene "OTTHUMG00000002908.6";	+	exon	chr1	1400942	1400999	+	L3	LINE	CR1
chr1	1400605	1402006	gene_id "ENSG00000224870.8"; transcript_id "ENST00000447725.2"; gene_type "lncRNA"; gene_name "MRPL20-AS1"; transcript_type "lncRNA"; transcript_name "MRPL20-AS1-203"; exon_number 3; exon_id "ENSE00002675095.1"; level 2; transcript_support_level "5"; hgnc_id "HGNC:27125"; tag "basic"; havana_gene "OTTHUMG00000002908.6"; havana_transcript "OTTHUMT00000439301.1";	+	exon	chr1	1400942	1400999	+	L3	LINE	CR1
chr1	1399806	1402033	gene_id "ENSG00000224870.8"; transcript_id "ENST00000572242.1"; gene_type "lncRNA"; gene_name "MRPL20-AS1"; transcript_type "retained_intron"; transcript_name "MRPL20-AS1-207"; exon_number 1; exon_id "ENSE00002631179.1"; level 2; transcript_support_level "NA"; hgnc_id "HGNC:27125"; havana_gene "OTTHUMG00000002908.6"; havana_transcript "OTTHUMT00000439303.1";	+	exon	chr1	1400942	1400999	+	L3	LINE	CR1
chr1	1399835	1402043	gene_id "ENSG00000224870.8"; transcript_id "ENST00000687493.1"; gene_type "lncRNA"; gene_name "MRPL20-AS1"; transcript_type "lncRNA"; transcript_name "MRPL20-AS1-214"; exon_number 1; exon_id "ENSE00003851489.2"; level 2; hgnc_id "HGNC:27125"; tag "TAGENE"; havana_gene "OTTHUMG00000002908.6";	+	exon	chr1	1400942	1400999	+	L3	LINE	CR1
chr1	1409096	1410618	gene_id "ENSG00000272455.1"; transcript_id "ENST00000607307.1"; gene_type "lncRNA"; gene_name "MRPL20-DT"; transcript_type "lncRNA"; transcript_name "MRPL20-DT-201"; exon_number 1; exon_id "ENSE00003697251.1"; level 2; transcript_support_level "NA"; hgnc_id "HGNC:54814"; tag "basic"; tag "Ensembl_canonical"; havana_gene "OTTHUMG00000185586.1"; havana_transcript "OTTHUMT00000470786.1";	+	exon	chr1	1409033	1409163	+	AluSp	SINE	Alu
chr1	1409096	1410618	gene_id "ENSG00000272455.1"; transcript_id "ENST00000607307.1"; gene_type "lncRNA"; gene_name "MRPL20-DT"; transcript_type "lncRNA"; transcript_name "MRPL20-DT-201"; exon_number 1; exon_id "ENSE00003697251.1"; level 2; transcript_support_level "NA"; hgnc_id "HGNC:54814"; tag "basic"; tag "Ensembl_canonical"; havana_gene "OTTHUMG00000185586.1"; havana_transcript "OTTHUMT00000470786.1";	+	exon	chr1	1409166	1409448	+	AluSx1	SINE	Alu
chr1	1409096	1410618	gene_id "ENSG00000272455.1"; transcript_id "ENST00000607307.1"; gene_type "lncRNA"; gene_name "MRPL20-DT"; transcript_type "lncRNA"; transcript_name "MRPL20-DT-201"; exon_number 1; exon_id "ENSE00003697251.1"; level 2; transcript_support_level "NA"; hgnc_id "HGNC:54814"; tag "basic"; tag "Ensembl_canonical"; havana_gene "OTTHUMG00000185586.1"; havana_transcript "OTTHUMT00000470786.1";	+	exon	chr1	1409452	1409688	-	AluJb	SINE	Alu
chr1	1409096	1410618	gene_id "ENSG00000272455.1"; transcript_id "ENST00000607307.1"; gene_type "lncRNA"; gene_name "MRPL20-DT"; transcript_type "lncRNA"; transcript_name "MRPL20-DT-201"; exon_number 1; exon_id "ENSE00003697251.1"; level 2; transcript_support_level "NA"; hgnc_id "HGNC:54814"; tag "basic"; tag "Ensembl_canonical"; havana_gene "OTTHUMG00000185586.1"; havana_transcript "OTTHUMT00000470786.1";	+	exon	chr1	1409763	1409806	-	MER74B	LTR	ERVL
chr1	1409096	1410618	gene_id "ENSG00000272455.1"; transcript_id "ENST00000607307.1"; gene_type "lncRNA"; gene_name "MRPL20-DT"; transcript_type "lncRNA"; transcript_name "MRPL20-DT-201"; exon_number 1; exon_id "ENSE00003697251.1"; level 2; transcript_support_level "NA"; hgnc_id "HGNC:54814"; tag "basic"; tag "Ensembl_canonical"; havana_gene "OTTHUMG00000185586.1"; havana_transcript "OTTHUMT00000470786.1";	+	exon	chr1	1409806	1410773	+	LTR5_Hs	LTR	ERVK
chr1	1422469	1422691	gene_id "ENSG00000225905.1"; transcript_id "ENST00000428932.1"; gene_type "lncRNA"; gene_name "ANKRD65-AS1"; transcript_type "lncRNA"; transcript_name "ANKRD65-AS1-201"; exon_number 2; exon_id "ENSE00001670961.1"; level 2; transcript_support_level "2"; hgnc_id "HGNC:55844"; tag "basic"; tag "Ensembl_canonical"; havana_gene "OTTHUMG00000002912.1"; havana_transcript "OTTHUMT00000008135.1";	+	exon	chr1	1422304	1422495	+	L2a	LINE	L2
chr1	1422469	1422691	gene_id "ENSG00000225905.1"; transcript_id "ENST00000428932.1"; gene_type "lncRNA"; gene_name "ANKRD65-AS1"; transcript_type "lncRNA"; transcript_name "ANKRD65-AS1-201"; exon_number 2; exon_id "ENSE00001670961.1"; level 2; transcript_support_level "2"; hgnc_id "HGNC:55844"; tag "basic"; tag "Ensembl_canonical"; havana_gene "OTTHUMG00000002912.1"; havana_transcript "OTTHUMT00000008135.1";	+	exon	chr1	1422513	1422650	-	LTR75	LTR	ERVL
chr1	1575287	1575879	gene_id "ENSG00000215014.5"; transcript_id "ENST00000647566.1"; gene_type "lncRNA"; gene_name "ENSG00000215014"; transcript_type "lncRNA"; transcript_name "ENST00000647566"; exon_number 2; exon_id "ENSE00003839576.1"; level 2; tag "basic"; tag "Ensembl_canonical"; havana_gene "OTTHUMG00000186983.2"; havana_transcript "OTTHUMT00000498765.1";	+	exon	chr1	1575374	1575512	-	L2	LINE	L2
chr1	1575287	1575879	gene_id "ENSG00000215014.5"; transcript_id "ENST00000647566.1"; gene_type "lncRNA"; gene_name "ENSG00000215014"; transcript_type "lncRNA"; transcript_name "ENST00000647566"; exon_number 2; exon_id "ENSE00003839576.1"; level 2; tag "basic"; tag "Ensembl_canonical"; havana_gene "OTTHUMG00000186983.2"; havana_transcript "OTTHUMT00000498765.1";	+	exon	chr1	1575524	1575713	-	MER65A	LTR	ERV1
chr1	1575287	1575879	gene_id "ENSG00000215014.5"; transcript_id "ENST00000647566.1"; gene_type "lncRNA"; gene_name "ENSG00000215014"; transcript_type "lncRNA"; transcript_name "ENST00000647566"; exon_number 2; exon_id "ENSE00003839576.1"; level 2; tag "basic"; tag "Ensembl_canonical"; havana_gene "OTTHUMG00000186983.2"; havana_transcript "OTTHUMT00000498765.1";	+	exon	chr1	1575713	1576011	+	AluY	SINE	Alu
chr1	1574975	1577075	gene_id "ENSG00000215014.5"; transcript_id "ENST00000366221.3"; gene_type "lncRNA"; gene_name "ENSG00000215014"; transcript_type "retained_intron"; transcript_name "ENST00000366221"; exon_number 1; exon_id "ENSE00001700637.2"; level 2; transcript_support_level "NA"; tag "RNA_Seq_supported_partial"; havana_gene "OTTHUMG00000186983.2"; havana_transcript "OTTHUMT00000474166.1";	+	exon	chr1	1575374	1575512	-	L2	LINE	L2
chr1	1574975	1577075	gene_id "ENSG00000215014.5"; transcript_id "ENST00000366221.3"; gene_type "lncRNA"; gene_name "ENSG00000215014"; transcript_type "retained_intron"; transcript_name "ENST00000366221"; exon_number 1; exon_id "ENSE00001700637.2"; level 2; transcript_support_level "NA"; tag "RNA_Seq_supported_partial"; havana_gene "OTTHUMG00000186983.2"; havana_transcript "OTTHUMT00000474166.1";	+	exon	chr1	1575524	1575713	-	MER65A	LTR	ERV1
chr1	1574975	1577075	gene_id "ENSG00000215014.5"; transcript_id "ENST00000366221.3"; gene_type "lncRNA"; gene_name "ENSG00000215014"; transcript_type "retained_intron"; transcript_name "ENST00000366221"; exon_number 1; exon_id "ENSE00001700637.2"; level 2; transcript_support_level "NA"; tag "RNA_Seq_supported_partial"; havana_gene "OTTHUMG00000186983.2"; havana_transcript "OTTHUMT00000474166.1";	+	exon	chr1	1575713	1576011	+	AluY	SINE	Alu
chr1	1574975	1577075	gene_id "ENSG00000215014.5"; transcript_id "ENST00000366221.3"; gene_type "lncRNA"; gene_name "ENSG00000215014"; transcript_type "retained_intron"; transcript_name "ENST00000366221"; exon_number 1; exon_id "ENSE00001700637.2"; level 2; transcript_support_level "NA"; tag "RNA_Seq_supported_partial"; havana_gene "OTTHUMG00000186983.2"; havana_transcript "OTTHUMT00000474166.1";	+	exon	chr1	1576011	1576231	-	MER65A	LTR	ERV1
chr1	1574975	1577075	gene_id "ENSG00000215014.5"; transcript_id "ENST00000366221.3"; gene_type "lncRNA"; gene_name "ENSG00000215014"; transcript_type "retained_intron"; transcript_name "ENST00000366221"; exon_number 1; exon_id "ENSE00001700637.2"; level 2; transcript_support_level "NA"; tag "RNA_Seq_supported_partial"; havana_gene "OTTHUMG00000186983.2"; havana_transcript "OTTHUMT00000474166.1";	+	exon	chr1	1576236	1576556	-	MER65-int	LTR	ERV1
chr1	1574975	1577075	gene_id "ENSG00000215014.5"; transcript_id "ENST00000366221.3"; gene_type "lncRNA"; gene_name "ENSG00000215014"; transcript_type "retained_intron"; transcript_name "ENST00000366221"; exon_number 1; exon_id "ENSE00001700637.2"; level 2; transcript_support_level "NA"; tag "RNA_Seq_supported_partial"; havana_gene "OTTHUMG00000186983.2"; havana_transcript "OTTHUMT00000474166.1";	+	exon	chr1	1576556	1576855	+	AluSc	SINE	Alu
chr1	1574975	1577075	gene_id "ENSG00000215014.5"; transcript_id "ENST00000366221.3"; gene_type "lncRNA"; gene_name "ENSG00000215014"; transcript_type "retained_intron"; transcript_name "ENST00000366221"; exon_number 1; exon_id "ENSE00001700637.2"; level 2; transcript_support_level "NA"; tag "RNA_Seq_supported_partial"; havana_gene "OTTHUMG00000186983.2"; havana_transcript "OTTHUMT00000474166.1";	+	exon	chr1	1576855	1576990	-	MER65-int	LTR	ERV1
chr1	1601193	1602703	gene_id "ENSG00000286989.1"; transcript_id "ENST00000658591.1"; gene_type "lncRNA"; gene_name "ENSG00000286989"; transcript_type "lncRNA"; transcript_name "ENST00000658591"; exon_number 3; exon_id "ENSE00003857252.1"; level 2; tag "basic"; tag "Ensembl_canonical"; tag "TAGENE"; havana_gene "OTTHUMG00000195682.1"; havana_transcript "OTTHUMT00000528199.1";	+	exon	chr1	1601869	1602009	+	MLT1K	LTR	ERVL-MaLR
chr1	1613758	1615795	gene_id "ENSG00000272106.1"; transcript_id "ENST00000607222.1"; gene_type "lncRNA"; gene_name "ENSG00000272106"; transcript_type "lncRNA"; transcript_name "ENST00000607222"; exon_number 1; exon_id "ENSE00003696327.1"; level 2; transcript_support_level "NA"; tag "CAGE_supported_TSS"; tag "basic"; tag "Ensembl_canonical"; havana_gene "OTTHUMG00000185588.1"; havana_transcript "OTTHUMT00000470789.1";	-	exon	chr1	1613792	1614085	+	HAL1	LINE	L1
chr1	1613758	1615795	gene_id "ENSG00000272106.1"; transcript_id "ENST00000607222.1"; gene_type "lncRNA"; gene_name "ENSG00000272106"; transcript_type "lncRNA"; transcript_name "ENST00000607222"; exon_number 1; exon_id "ENSE00003696327.1"; level 2; transcript_support_level "NA"; tag "CAGE_supported_TSS"; tag "basic"; tag "Ensembl_canonical"; havana_gene "OTTHUMG00000185588.1"; havana_transcript "OTTHUMT00000470789.1";	-	exon	chr1	1614165	1614629	+	MER65D	LTR	ERV1
chr1	1613758	1615795	gene_id "ENSG00000272106.1"; transcript_id "ENST00000607222.1"; gene_type "lncRNA"; gene_name "ENSG00000272106"; transcript_type "lncRNA"; transcript_name "ENST00000607222"; exon_number 1; exon_id "ENSE00003696327.1"; level 2; transcript_support_level "NA"; tag "CAGE_supported_TSS"; tag "basic"; tag "Ensembl_canonical"; havana_gene "OTTHUMG00000185588.1"; havana_transcript "OTTHUMT00000470789.1";	-	exon	chr1	1614734	1615044	+	AluSg	SINE	Alu
chr1	1735204	1737688	gene_id "ENSG00000268575.1"; transcript_id "ENST00000598846.1"; gene_type "lncRNA"; gene_name "ENSG00000268575"; transcript_type "lncRNA"; transcript_name "ENST00000598846"; exon_number 1; exon_id "ENSE00003226367.1"; level 2; transcript_support_level "2"; tag "basic"; tag "Ensembl_canonical"; tag "readthrough_transcript"; havana_gene "OTTHUMG00000183552.1"; havana_transcript "OTTHUMT00000467163.…	-	exon	chr1	1735144	1735342	+	AluSx1	SINE	Alu
chr1	1735204	1737688	gene_id "ENSG00000268575.1"; transcript_id "ENST00000598846.1"; gene_type "lncRNA"; gene_name "ENSG00000268575"; transcript_type "lncRNA"; transcript_name "ENST00000598846"; exon_number 1; exon_id "ENSE00003226367.1"; level 2; transcript_support_level "2"; tag "basic"; tag "Ensembl_canonical"; tag "readthrough_transcript"; havana_gene "OTTHUMG00000183552.1"; havana_transcript "OTTHUMT00000467163.…	-	exon	chr1	1735394	1735509	-	L1MEg	LINE	L1
chr1	1735204	1737688	gene_id "ENSG00000268575.1"; transcript_id "ENST00000598846.1"; gene_type "lncRNA"; gene_name "ENSG00000268575"; transcript_type "lncRNA"; transcript_name "ENST00000598846"; exon_number 1; exon_id "ENSE00003226367.1"; level 2; transcript_support_level "2"; tag "basic"; tag "Ensembl_canonical"; tag "readthrough_transcript"; havana_gene "OTTHUMG00000183552.1"; havana_transcript "OTTHUMT00000467163.…	-	exon	chr1	1735508	1735624	-	L1MC5	LINE	L1
chr1	1735204	1737688	gene_id "ENSG00000268575.1"; transcript_id "ENST00000598846.1"; gene_type "lncRNA"; gene_name "ENSG00000268575"; transcript_type "lncRNA"; transcript_name "ENST00000598846"; exon_number 1; exon_id "ENSE00003226367.1"; level 2; transcript_support_level "2"; tag "basic"; tag "Ensembl_canonical"; tag "readthrough_transcript"; havana_gene "OTTHUMG00000183552.1"; havana_transcript "OTTHUMT00000467163.…	-	exon	chr1	1735624	1735770	+	AluJb	SINE	Alu
chr1	1735204	1737688	gene_id "ENSG00000268575.1"; transcript_id "ENST00000598846.1"; gene_type "lncRNA"; gene_name "ENSG00000268575"; transcript_type "lncRNA"; transcript_name "ENST00000598846"; exon_number 1; exon_id "ENSE00003226367.1"; level 2; transcript_support_level "2"; tag "basic"; tag "Ensembl_canonical"; tag "readthrough_transcript"; havana_gene "OTTHUMG00000183552.1"; havana_transcript "OTTHUMT00000467163.…	-	exon	chr1	1735923	1736214	+	AluSg	SINE	Alu
chr1	1735204	1737688	gene_id "ENSG00000268575.1"; transcript_id "ENST00000598846.1"; gene_type "lncRNA"; gene_name "ENSG00000268575"; transcript_type "lncRNA"; transcript_name "ENST00000598846"; exon_number 1; exon_id "ENSE00003226367.1"; level 2; transcript_support_level "2"; tag "basic"; tag "Ensembl_canonical"; tag "readthrough_transcript"; havana_gene "OTTHUMG00000183552.1"; havana_transcript "OTTHUMT00000467163.…	-	exon	chr1	1736215	1736518	+	AluY	SINE	Alu
chr1	1735204	1737688	gene_id "ENSG00000268575.1"; transcript_id "ENST00000598846.1"; gene_type "lncRNA"; gene_name "ENSG00000268575"; transcript_type "lncRNA"; transcript_name "ENST00000598846"; exon_number 1; exon_id "ENSE00003226367.1"; level 2; transcript_support_level "2"; tag "basic"; tag "Ensembl_canonical"; tag "readthrough_transcript"; havana_gene "OTTHUMG00000183552.1"; havana_transcript "OTTHUMT00000467163.…	-	exon	chr1	1737307	1737502	+	AluJb	SINE	Alu
chr1	1735204	1737688	gene_id "ENSG00000268575.1"; transcript_id "ENST00000598846.1"; gene_type "lncRNA"; gene_name "ENSG00000268575"; transcript_type "lncRNA"; transcript_name "ENST00000598846"; exon_number 1; exon_id "ENSE00003226367.1"; level 2; transcript_support_level "2"; tag "basic"; tag "Ensembl_canonical"; tag "readthrough_transcript"; havana_gene "OTTHUMG00000183552.1"; havana_transcript "OTTHUMT00000467163.…	-	exon	chr1	1736518	1736831	+	AluSx1	SINE	Alu
chr1	1721596	1721711	gene_id "ENSG00000268575.1"; transcript_id "ENST00000598846.1"; gene_type "lncRNA"; gene_name "ENSG00000268575"; transcript_type "lncRNA"; transcript_name "ENST00000598846"; exon_number 4; exon_id "ENSE00003634757.1"; level 2; transcript_support_level "2"; tag "basic"; tag "Ensembl_canonical"; tag "readthrough_transcript"; havana_gene "OTTHUMG00000183552.1"; havana_transcript "OTTHUMT00000467163.…	-	exon	chr1	1721630	1721714	+	L2	LINE	L2
chr1	1891900	1892726	gene_id "ENSG00000231050.2"; transcript_id "ENST00000689170.1"; gene_type "lncRNA"; gene_name "GNB1-DT"; transcript_type "lncRNA"; transcript_name "GNB1-DT-204"; exon_number 2; exon_id "ENSE00003936223.1"; level 2; hgnc_id "HGNC:55772"; tag "basic"; tag "Ensembl_canonical"; tag "TAGENE"; havana_gene "OTTHUMG00000000941.1";	+	exon	chr1	1892469	1892852	-	L1MC4a	LINE	L1
chr1	1892028	1892726	gene_id "ENSG00000231050.2"; transcript_id "ENST00000686550.1"; gene_type "lncRNA"; gene_name "GNB1-DT"; transcript_type "lncRNA"; transcript_name "GNB1-DT-203"; exon_number 2; exon_id "ENSE00003935527.1"; level 2; hgnc_id "HGNC:55772"; tag "TAGENE"; havana_gene "OTTHUMG00000000941.1";	+	exon	chr1	1892469	1892852	-	L1MC4a	LINE	L1
chr1	1892134	1892658	gene_id "ENSG00000231050.2"; transcript_id "ENST00000412228.1"; gene_type "lncRNA"; gene_name "GNB1-DT"; transcript_type "lncRNA"; transcript_name "GNB1-DT-201"; exon_number 2; exon_id "ENSE00001780565.1"; level 2; transcript_support_level "2"; hgnc_id "HGNC:55772"; havana_gene "OTTHUMG00000000941.1"; havana_transcript "OTTHUMT00000002766.1";	+	exon	chr1	1892469	1892852	-	L1MC4a	LINE	L1
chr1	2013213	2015000	gene_id "ENSG00000233542.2"; transcript_id "ENST00000443930.1"; gene_type "lncRNA"; gene_name "ENSG00000233542"; transcript_type "lncRNA"; transcript_name "ENST00000443930"; exon_number 2; exon_id "ENSE00001648776.1"; level 2; transcript_support_level "2"; tag "basic"; tag "Ensembl_canonical"; havana_gene "OTTHUMG00000041065.2"; havana_transcript "OTTHUMT00000098494.1";	-	exon	chr1	2013104	2013422	+	L1ME1	LINE	L1
chr1	2013213	2015000	gene_id "ENSG00000233542.2"; transcript_id "ENST00000443930.1"; gene_type "lncRNA"; gene_name "ENSG00000233542"; transcript_type "lncRNA"; transcript_name "ENST00000443930"; exon_number 2; exon_id "ENSE00001648776.1"; level 2; transcript_support_level "2"; tag "basic"; tag "Ensembl_canonical"; havana_gene "OTTHUMG00000041065.2"; havana_transcript "OTTHUMT00000098494.1";	-	exon	chr1	2013447	2013800	-	MLT1F2	LTR	ERVL-MaLR
chr1	2013213	2015000	gene_id "ENSG00000233542.2"; transcript_id "ENST00000443930.1"; gene_type "lncRNA"; gene_name "ENSG00000233542"; transcript_type "lncRNA"; transcript_name "ENST00000443930"; exon_number 2; exon_id "ENSE00001648776.1"; level 2; transcript_support_level "2"; tag "basic"; tag "Ensembl_canonical"; havana_gene "OTTHUMG00000041065.2"; havana_transcript "OTTHUMT00000098494.1";	-	exon	chr1	2013800	2014098	-	AluSz	SINE	Alu
chr1	2013213	2015000	gene_id "ENSG00000233542.2"; transcript_id "ENST00000443930.1"; gene_type "lncRNA"; gene_name "ENSG00000233542"; transcript_type "lncRNA"; transcript_name "ENST00000443930"; exon_number 2; exon_id "ENSE00001648776.1"; level 2; transcript_support_level "2"; tag "basic"; tag "Ensembl_canonical"; havana_gene "OTTHUMG00000041065.2"; havana_transcript "OTTHUMT00000098494.1";	-	exon	chr1	2014098	2014365	-	AluJb	SINE	Alu
chr1	2013213	2015000	gene_id "ENSG00000233542.2"; transcript_id "ENST00000443930.1"; gene_type "lncRNA"; gene_name "ENSG00000233542"; transcript_type "lncRNA"; transcript_name "ENST00000443930"; exon_number 2; exon_id "ENSE00001648776.1"; level 2; transcript_support_level "2"; tag "basic"; tag "Ensembl_canonical"; havana_gene "OTTHUMG00000041065.2"; havana_transcript "OTTHUMT00000098494.1";	-	exon	chr1	2014365	2014482	-	MLT1F2	LTR	ERVL-MaLR
chr1	2013569	2013755	gene_id "ENSG00000233542.2"; transcript_id "ENST00000659674.1"; gene_type "lncRNA"; gene_name "ENSG00000233542"; transcript_type "lncRNA"; transcript_name "ENST00000659674"; exon_number 3; exon_id "ENSE00003864017.1"; level 2; tag "basic"; tag "TAGENE"; havana_gene "OTTHUMG00000041065.2"; havana_transcript "OTTHUMT00000528778.1";	-	exon	chr1	2013447	2013800	-	MLT1F2	LTR	ERVL-MaLR
chr1	2049868	2050070	gene_id "ENSG00000226969.1"; transcript_id "ENST00000449154.1"; gene_type "lncRNA"; gene_name "PRKCZ-DT"; transcript_type "lncRNA"; transcript_name "PRKCZ-DT-202"; exon_number 1; exon_id "ENSE00001605604.1"; level 2; transcript_support_level "3"; hgnc_id "HGNC:55824"; tag "basic"; tag "Ensembl_canonical"; havana_gene "OTTHUMG00000041087.1"; havana_transcript "OTTHUMT00000098537.1";	-	exon	chr1	2050069	2050131	-	MER5A	DNA	hAT-Charlie
chr1	2141084	2145279	gene_id "ENSG00000271806.1"; transcript_id "ENST00000606533.1"; gene_type "lncRNA"; gene_name "ENSG00000271806"; transcript_type "lncRNA"; transcript_name "ENST00000606533"; exon_number 1; exon_id "ENSE00003698699.1"; level 2; transcript_support_level "NA"; tag "basic"; tag "Ensembl_canonical"; havana_gene "OTTHUMG00000185365.1"; havana_transcript "OTTHUMT00000470331.1";	-	exon	chr1	2141310	2141645	-	AluSz	SINE	Alu
chr1	2141084	2145279	gene_id "ENSG00000271806.1"; transcript_id "ENST00000606533.1"; gene_type "lncRNA"; gene_name "ENSG00000271806"; transcript_type "lncRNA"; transcript_name "ENST00000606533"; exon_number 1; exon_id "ENSE00003698699.1"; level 2; transcript_support_level "NA"; tag "basic"; tag "Ensembl_canonical"; havana_gene "OTTHUMG00000185365.1"; havana_transcript "OTTHUMT00000470331.1";	-	exon	chr1	2142732	2142776	-	L2a	LINE	L2
chr1	2141084	2145279	gene_id "ENSG00000271806.1"; transcript_id "ENST00000606533.1"; gene_type "lncRNA"; gene_name "ENSG00000271806"; transcript_type "lncRNA"; transcript_name "ENST00000606533"; exon_number 1; exon_id "ENSE00003698699.1"; level 2; transcript_support_level "NA"; tag "basic"; tag "Ensembl_canonical"; havana_gene "OTTHUMG00000185365.1"; havana_transcript "OTTHUMT00000470331.1";	-	exon	chr1	2143016	2143328	-	AluY	SINE	Alu
chr1	2183571	2183875	gene_id "ENSG00000182873.5"; transcript_id "ENST00000333854.2"; gene_type "lncRNA"; gene_name "PRKCZ-AS1"; transcript_type "lncRNA"; transcript_name "PRKCZ-AS1-201"; exon_number 1; exon_id "ENSE00001546404.1"; level 1; transcript_support_level "2"; hgnc_id "HGNC:40477"; tag "basic"; tag "Ensembl_canonical"; tag "exp_conf"; havana_gene "OTTHUMG00000001239.2"; havana_transcript "OTTHUMT00000003654.…	-	exon	chr1	2183542	2183905	-	MLT1A1	LTR	ERVL-MaLR
chr1	2183571	2183704	gene_id "ENSG00000182873.5"; transcript_id "ENST00000444529.1"; gene_type "lncRNA"; gene_name "PRKCZ-AS1"; transcript_type "lncRNA"; transcript_name "PRKCZ-AS1-202"; exon_number 2; exon_id "ENSE00001733911.1"; level 2; transcript_support_level "3"; hgnc_id "HGNC:40477"; tag "basic"; havana_gene "OTTHUMG00000001239.2"; havana_transcript "OTTHUMT00000100289.1";	-	exon	chr1	2183542	2183905	-	MLT1A1	LTR	ERVL-MaLR
chr1	2220535	2220738	gene_id "ENSG00000234396.3"; transcript_id "ENST00000442483.2"; gene_type "lncRNA"; gene_name "ENSG00000234396"; transcript_type "lncRNA"; transcript_name "ENST00000442483"; exon_number 2; exon_id "ENSE00001607640.2"; level 2; transcript_support_level "3"; tag "basic"; tag "Ensembl_canonical"; havana_gene "OTTHUMG00000001405.2"; havana_transcript "OTTHUMT00000004068.2";	+	exon	chr1	2220717	2221331	-	L1MC4	LINE	L1
chr1	2363061	2363628	gene_id "ENSG00000272420.1"; transcript_id "ENST00000607858.1"; gene_type "lncRNA"; gene_name "ENSG00000272420"; transcript_type "lncRNA"; transcript_name "ENST00000607858"; exon_number 1; exon_id "ENSE00003701058.1"; level 2; transcript_support_level "NA"; tag "basic"; tag "Ensembl_canonical"; havana_gene "OTTHUMG00000185694.1"; havana_transcript "OTTHUMT00000471013.1";	-	exon	chr1	2362883	2363262	+	L1MEc	LINE	L1
chr1	2363061	2363628	gene_id "ENSG00000272420.1"; transcript_id "ENST00000607858.1"; gene_type "lncRNA"; gene_name "ENSG00000272420"; transcript_type "lncRNA"; transcript_name "ENST00000607858"; exon_number 1; exon_id "ENSE00003701058.1"; level 2; transcript_support_level "NA"; tag "basic"; tag "Ensembl_canonical"; havana_gene "OTTHUMG00000185694.1"; havana_transcript "OTTHUMT00000471013.1";	-	exon	chr1	2363413	2363474	+	L1MEc	LINE	L1
chr1	2363061	2363628	gene_id "ENSG00000272420.1"; transcript_id "ENST00000607858.1"; gene_type "lncRNA"; gene_name "ENSG00000272420"; transcript_type "lncRNA"; transcript_name "ENST00000607858"; exon_number 1; exon_id "ENSE00003701058.1"; level 2; transcript_support_level "NA"; tag "basic"; tag "Ensembl_canonical"; havana_gene "OTTHUMG00000185694.1"; havana_transcript "OTTHUMT00000471013.1";	-	exon	chr1	2363474	2363796	+	AluJo	SINE	Alu
chr1	2550992	2552106	gene_id "ENSG00000238164.6"; transcript_id "ENST00000449660.5"; gene_type "lncRNA"; gene_name "TNFRSF14-AS1"; transcript_type "lncRNA"; transcript_name "TNFRSF14-AS1-205"; exon_number 1; exon_id "ENSE00001603545.1"; level 2; transcript_support_level "2"; hgnc_id "HGNC:26966"; tag "basic"; havana_gene "OTTHUMG00000000818.3"; havana_transcript "OTTHUMT00000002186.1";	-	exon	chr1	2550899	2551364	-	L1ME2	LINE	L1
chr1	2550992	2552106	gene_id "ENSG00000238164.6"; transcript_id "ENST00000449660.5"; gene_type "lncRNA"; gene_name "TNFRSF14-AS1"; transcript_type "lncRNA"; transcript_name "TNFRSF14-AS1-205"; exon_number 1; exon_id "ENSE00001603545.1"; level 2; transcript_support_level "2"; hgnc_id "HGNC:26966"; tag "basic"; havana_gene "OTTHUMG00000000818.3"; havana_transcript "OTTHUMT00000002186.1";	-	exon	chr1	2551903	2552043	-	L1MEc	LINE	L1
chr1	2550573	2550731	gene_id "ENSG00000238164.6"; transcript_id "ENST00000449660.5"; gene_type "lncRNA"; gene_name "TNFRSF14-AS1"; transcript_type "lncRNA"; transcript_name "TNFRSF14-AS1-205"; exon_number 2; exon_id "ENSE00001749889.1"; level 2; transcript_support_level "2"; hgnc_id "HGNC:26966"; tag "basic"; havana_gene "OTTHUMG00000000818.3"; havana_transcript "OTTHUMT00000002186.1";	-	exon	chr1	2550716	2550897	+	MLT1B	LTR	ERVL-MaLR
chr1	2549920	2550274	gene_id "ENSG00000238164.6"; transcript_id "ENST00000449660.5"; gene_type "lncRNA"; gene_name "TNFRSF14-AS1"; transcript_type "lncRNA"; transcript_name "TNFRSF14-AS1-205"; exon_number 3; exon_id "ENSE00001779544.1"; level 2; transcript_support_level "2"; hgnc_id "HGNC:26966"; tag "basic"; havana_gene "OTTHUMG00000000818.3"; havana_transcript "OTTHUMT00000002186.1";	-	exon	chr1	2549834	2550061	-	AluSx1	SINE	Alu
chr1	2549920	2550274	gene_id "ENSG00000238164.6"; transcript_id "ENST00000449660.5"; gene_type "lncRNA"; gene_name "TNFRSF14-AS1"; transcript_type "lncRNA"; transcript_name "TNFRSF14-AS1-205"; exon_number 3; exon_id "ENSE00001779544.1"; level 2; transcript_support_level "2"; hgnc_id "HGNC:26966"; tag "basic"; havana_gene "OTTHUMG00000000818.3"; havana_transcript "OTTHUMT00000002186.1";	-	exon	chr1	2550267	2550387	-	L1ME2	LINE	L1
chr1	2549920	2550274	gene_id "ENSG00000238164.6"; transcript_id "ENST00000443892.2"; gene_type "lncRNA"; gene_name "TNFRSF14-AS1"; transcript_type "lncRNA"; transcript_name "TNFRSF14-AS1-203"; exon_number 2; exon_id "ENSE00001779544.1"; level 2; transcript_support_level "3"; hgnc_id "HGNC:26966"; havana_gene "OTTHUMG00000000818.3"; havana_transcript "OTTHUMT00000002189.2";	-	exon	chr1	2549834	2550061	-	AluSx1	SINE	Alu
chr1	2549920	2550274	gene_id "ENSG00000238164.6"; transcript_id "ENST00000443892.2"; gene_type "lncRNA"; gene_name "TNFRSF14-AS1"; transcript_type "lncRNA"; transcript_name "TNFRSF14-AS1-203"; exon_number 2; exon_id "ENSE00001779544.1"; level 2; transcript_support_level "3"; hgnc_id "HGNC:26966"; havana_gene "OTTHUMG00000000818.3"; havana_transcript "OTTHUMT00000002189.2";	-	exon	chr1	2550267	2550387	-	L1ME2	LINE	L1
chr1	2551775	2552703	gene_id "ENSG00000238164.6"; transcript_id "ENST00000416860.2"; gene_type "lncRNA"; gene_name "TNFRSF14-AS1"; transcript_type "lncRNA"; transcript_name "TNFRSF14-AS1-201"; exon_number 5; exon_id "ENSE00001686392.1"; level 2; transcript_support_level "2"; hgnc_id "HGNC:26966"; tag "dotter_confirmed"; tag "non_canonical_TEC"; tag "basic"; tag "Ensembl_canonical"; havana_gene "OTTHUMG00000000818.3";…	-	exon	chr1	2551903	2552043	-	L1MEc	LINE	L1
chr1	2549920	2550119	gene_id "ENSG00000238164.6"; transcript_id "ENST00000416860.2"; gene_type "lncRNA"; gene_name "TNFRSF14-AS1"; transcript_type "lncRNA"; transcript_name "TNFRSF14-AS1-201"; exon_number 6; exon_id "ENSE00001678711.1"; level 2; transcript_support_level "2"; hgnc_id "HGNC:26966"; tag "dotter_confirmed"; tag "non_canonical_TEC"; tag "basic"; tag "Ensembl_canonical"; havana_gene "OTTHUMG00000000818.3";…	-	exon	chr1	2549834	2550061	-	AluSx1	SINE	Alu
chr1	2550992	2551598	gene_id "ENSG00000238164.6"; transcript_id "ENST00000448624.2"; gene_type "lncRNA"; gene_name "TNFRSF14-AS1"; transcript_type "lncRNA"; transcript_name "TNFRSF14-AS1-204"; exon_number 1; exon_id "ENSE00001812038.1"; level 2; transcript_support_level "1"; hgnc_id "HGNC:26966"; havana_gene "OTTHUMG00000000818.3"; havana_transcript "OTTHUMT00000002188.2";	-	exon	chr1	2550899	2551364	-	L1ME2	LINE	L1
chr1	2550074	2550274	gene_id "ENSG00000238164.6"; transcript_id "ENST00000448624.2"; gene_type "lncRNA"; gene_name "TNFRSF14-AS1"; transcript_type "lncRNA"; transcript_name "TNFRSF14-AS1-204"; exon_number 2; exon_id "ENSE00001679987.2"; level 2; transcript_support_level "1"; hgnc_id "HGNC:26966"; havana_gene "OTTHUMG00000000818.3"; havana_transcript "OTTHUMT00000002188.2";	-	exon	chr1	2550267	2550387	-	L1ME2	LINE	L1
chr1	2550992	2554150	gene_id "ENSG00000238164.6"; transcript_id "ENST00000432521.2"; gene_type "lncRNA"; gene_name "TNFRSF14-AS1"; transcript_type "lncRNA"; transcript_name "TNFRSF14-AS1-202"; exon_number 1; exon_id "ENSE00001784969.2"; level 2; transcript_support_level "2"; hgnc_id "HGNC:26966"; tag "basic"; havana_gene "OTTHUMG00000000818.3"; havana_transcript "OTTHUMT00000002187.3";	-	exon	chr1	2550899	2551364	-	L1ME2	LINE	L1
chr1	2550992	2554150	gene_id "ENSG00000238164.6"; transcript_id "ENST00000432521.2"; gene_type "lncRNA"; gene_name "TNFRSF14-AS1"; transcript_type "lncRNA"; transcript_name "TNFRSF14-AS1-202"; exon_number 1; exon_id "ENSE00001784969.2"; level 2; transcript_support_level "2"; hgnc_id "HGNC:26966"; tag "basic"; havana_gene "OTTHUMG00000000818.3"; havana_transcript "OTTHUMT00000002187.3";	-	exon	chr1	2551903	2552043	-	L1MEc	LINE	L1
chr1	2550992	2554150	gene_id "ENSG00000238164.6"; transcript_id "ENST00000432521.2"; gene_type "lncRNA"; gene_name "TNFRSF14-AS1"; transcript_type "lncRNA"; transcript_name "TNFRSF14-AS1-202"; exon_number 1; exon_id "ENSE00001784969.2"; level 2; transcript_support_level "2"; hgnc_id "HGNC:26966"; tag "basic"; havana_gene "OTTHUMG00000000818.3"; havana_transcript "OTTHUMT00000002187.3";	-	exon	chr1	2552735	2552856	+	MIR	SINE	MIR
chr1	2550283	2550731	gene_id "ENSG00000238164.6"; transcript_id "ENST00000432521.2"; gene_type "lncRNA"; gene_name "TNFRSF14-AS1"; transcript_type "lncRNA"; transcript_name "TNFRSF14-AS1-202"; exon_number 2; exon_id "ENSE00001615797.1"; level 2; transcript_support_level "2"; hgnc_id "HGNC:26966"; tag "basic"; havana_gene "OTTHUMG00000000818.3"; havana_transcript "OTTHUMT00000002187.3";	-	exon	chr1	2550267	2550387	-	L1ME2	LINE	L1
chr1	2550283	2550731	gene_id "ENSG00000238164.6"; transcript_id "ENST00000432521.2"; gene_type "lncRNA"; gene_name "TNFRSF14-AS1"; transcript_type "lncRNA"; transcript_name "TNFRSF14-AS1-202"; exon_number 2; exon_id "ENSE00001615797.1"; level 2; transcript_support_level "2"; hgnc_id "HGNC:26966"; tag "basic"; havana_gene "OTTHUMG00000000818.3"; havana_transcript "OTTHUMT00000002187.3";	-	exon	chr1	2550716	2550897	+	MLT1B	LTR	ERVL-MaLR
chr1	2568977	2569888	gene_id "ENSG00000225931.3"; transcript_id "ENST00000456687.3"; gene_type "TEC"; gene_name "ENSG00000225931"; transcript_type "TEC"; transcript_name "ENST00000456687"; exon_number 3; exon_id "ENSE00001624410.1"; level 2; transcript_support_level "5"; tag "not_best_in_genome_evidence"; tag "basic"; tag "Ensembl_canonical"; havana_gene "OTTHUMG00000158429.2"; havana_transcript "OTTHUMT00000350999.2…	+	exon	chr1	2569620	2569778	+	L1ME1	LINE	L1
chr1	2581560	2581650	gene_id "ENSG00000228037.1"; transcript_id "ENST00000424215.1"; gene_type "lncRNA"; gene_name "ENSG00000228037"; transcript_type "lncRNA"; transcript_name "ENST00000424215"; exon_number 1; exon_id "ENSE00001795368.1"; level 1; transcript_support_level "5"; tag "basic"; tag "Ensembl_canonical"; tag "exp_conf"; havana_gene "OTTHUMG00000000819.1"; havana_transcript "OTTHUMT00000002191.1";	+	exon	chr1	2581465	2581930	+	L1MEg	LINE	L1
chr1	2583370	2583495	gene_id "ENSG00000228037.1"; transcript_id "ENST00000424215.1"; gene_type "lncRNA"; gene_name "ENSG00000228037"; transcript_type "lncRNA"; transcript_name "ENST00000424215"; exon_number 2; exon_id "ENSE00001694676.1"; level 1; transcript_support_level "5"; tag "basic"; tag "Ensembl_canonical"; tag "exp_conf"; havana_gene "OTTHUMG00000000819.1"; havana_transcript "OTTHUMT00000002191.1";	+	exon	chr1	2583184	2583386	+	MLT1A0	LTR	ERVL-MaLR
chr1	2584125	2584533	gene_id "ENSG00000228037.1"; transcript_id "ENST00000424215.1"; gene_type "lncRNA"; gene_name "ENSG00000228037"; transcript_type "lncRNA"; transcript_name "ENST00000424215"; exon_number 3; exon_id "ENSE00001601095.1"; level 1; transcript_support_level "5"; tag "basic"; tag "Ensembl_canonical"; tag "exp_conf"; havana_gene "OTTHUMG00000000819.1"; havana_transcript "OTTHUMT00000002191.1";	+	exon	chr1	2583978	2584292	+	MLT1I	LTR	ERVL-MaLR
chr1	2584125	2584533	gene_id "ENSG00000228037.1"; transcript_id "ENST00000424215.1"; gene_type "lncRNA"; gene_name "ENSG00000228037"; transcript_type "lncRNA"; transcript_name "ENST00000424215"; exon_number 3; exon_id "ENSE00001601095.1"; level 1; transcript_support_level "5"; tag "basic"; tag "Ensembl_canonical"; tag "exp_conf"; havana_gene "OTTHUMG00000000819.1"; havana_transcript "OTTHUMT00000002191.1";	+	exon	chr1	2584458	2584709	+	MER34	LTR	ERV1
chr1	2636356	2636620	gene_id "ENSG00000237058.1"; transcript_id "ENST00000427302.1"; gene_type "lncRNA"; gene_name "MMEL1-AS1"; transcript_type "lncRNA"; transcript_name "MMEL1-AS1-201"; exon_number 2; exon_id "ENSE00001697749.1"; level 1; transcript_support_level "2"; hgnc_id "HGNC:40695"; tag "basic"; tag "Ensembl_canonical"; tag "exp_conf"; havana_gene "OTTHUMG00000039631.1"; havana_transcript "OTTHUMT00000095593.…	+	exon	chr1	2636567	2636665	+	LTR41C	LTR	ERVL
chr1	2784348	2784733	gene_id "ENSG00000285945.1"; transcript_id "ENST00000648684.1"; gene_type "lncRNA"; gene_name "ENSG00000285945"; transcript_type "lncRNA"; transcript_name "ENST00000648684"; exon_number 3; exon_id "ENSE00003833879.1"; level 2; tag "basic"; tag "Ensembl_canonical"; havana_gene "OTTHUMG00000192792.2"; havana_transcript "OTTHUMT00000499158.2";	+	exon	chr1	2784048	2784880	-	LTR13A	LTR	ERVK
chr1	2812235	2812692	gene_id "ENSG00000233234.1"; transcript_id "ENST00000457440.1"; gene_type "lncRNA"; gene_name "ENSG00000233234"; transcript_type "lncRNA"; transcript_name "ENST00000457440"; exon_number 1; exon_id "ENSE00001724025.1"; level 1; transcript_support_level "2"; tag "basic"; tag "Ensembl_canonical"; tag "exp_conf"; havana_gene "OTTHUMG00000000564.1"; havana_transcript "OTTHUMT00000001337.1";	-	exon	chr1	2812478	2812914	+	MLT1D	LTR	ERVL-MaLR
chr1	2814056	2814451	gene_id "ENSG00000287396.1"; transcript_id "ENST00000664694.1"; gene_type "lncRNA"; gene_name "ENSG00000287396"; transcript_type "lncRNA"; transcript_name "ENST00000664694"; exon_number 1; exon_id "ENSE00003876007.1"; level 2; tag "basic"; tag "Ensembl_canonical"; tag "TAGENE"; havana_gene "OTTHUMG00000194322.1"; havana_transcript "OTTHUMT00000514416.1";	+	exon	chr1	2813098	2814487	+	LTR12C	LTR	ERV1
chr1	2814432	2814688	gene_id "ENSG00000231630.1"; transcript_id "ENST00000429389.1"; gene_type "lncRNA"; gene_name "ENSG00000231630"; transcript_type "lncRNA"; transcript_name "ENST00000429389"; exon_number 2; exon_id "ENSE00001804042.1"; level 2; transcript_support_level "2"; tag "basic"; tag "Ensembl_canonical"; havana_gene "OTTHUMG00000000565.1"; havana_transcript "OTTHUMT00000001338.1";	-	exon	chr1	2813098	2814487	+	LTR12C	LTR	ERV1
chr1	2814432	2814688	gene_id "ENSG00000231630.1"; transcript_id "ENST00000429389.1"; gene_type "lncRNA"; gene_name "ENSG00000231630"; transcript_type "lncRNA"; transcript_name "ENST00000429389"; exon_number 2; exon_id "ENSE00001804042.1"; level 2; transcript_support_level "2"; tag "basic"; tag "Ensembl_canonical"; havana_gene "OTTHUMG00000000565.1"; havana_transcript "OTTHUMT00000001338.1";	-	exon	chr1	2814636	2814800	-	MLT1H-int	LTR	ERVL-MaLR
chr1	2963264	2963415	gene_id "ENSG00000284745.1"; transcript_id "ENST00000641229.1"; gene_type "lncRNA"; gene_name "ENSG00000284745"; transcript_type "lncRNA"; transcript_name "ENST00000641229"; exon_number 1; exon_id "ENSE00003812777.1"; level 2; tag "RNA_Seq_supported_only"; tag "basic"; havana_gene "OTTHUMG00000192279.1"; havana_transcript "OTTHUMT00000493382.1";	-	exon	chr1	2963407	2963694	+	AluJo	SINE	Alu
chr1	3060501	3060604	gene_id "ENSG00000177133.13"; transcript_id "ENST00000687743.1"; gene_type "lncRNA"; gene_name "PRDM16-DT"; transcript_type "lncRNA"; transcript_name "PRDM16-DT-210"; exon_number 3; exon_id "ENSE00001670580.1"; level 2; hgnc_id "HGNC:48664"; tag "Ensembl_canonical"; tag "TAGENE"; havana_gene "OTTHUMG00000000563.4";	-	exon	chr1	3060485	3060644	+	MIRb	SINE	MIR
chr1	3059615	3062531	gene_id "ENSG00000177133.13"; transcript_id "ENST00000606861.1"; gene_type "lncRNA"; gene_name "PRDM16-DT"; transcript_type "lncRNA"; transcript_name "PRDM16-DT-207"; exon_number 1; exon_id "ENSE00003696439.1"; level 2; transcript_support_level "NA"; hgnc_id "HGNC:48664"; havana_gene "OTTHUMG00000000563.4"; havana_transcript "OTTHUMT00000470366.1";	-	exon	chr1	3060485	3060644	+	MIRb	SINE	MIR
chr1	3062290	3063786	gene_id "ENSG00000177133.13"; transcript_id "ENST00000321399.7"; gene_type "lncRNA"; gene_name "PRDM16-DT"; transcript_type "lncRNA"; transcript_name "PRDM16-DT-202"; exon_number 1; exon_id "ENSE00001223043.2"; level 2; transcript_support_level "2"; hgnc_id "HGNC:48664"; tag "basic"; havana_gene "OTTHUMG00000000563.4"; havana_transcript "OTTHUMT00000001332.1";	-	exon	chr1	3063331	3063437	-	MIRc	SINE	MIR
chr1	3060501	3060604	gene_id "ENSG00000177133.13"; transcript_id "ENST00000321399.7"; gene_type "lncRNA"; gene_name "PRDM16-DT"; transcript_type "lncRNA"; transcript_name "PRDM16-DT-202"; exon_number 4; exon_id "ENSE00001670580.1"; level 2; transcript_support_level "2"; hgnc_id "HGNC:48664"; tag "basic"; havana_gene "OTTHUMG00000000563.4"; havana_transcript "OTTHUMT00000001332.1";	-	exon	chr1	3060485	3060644	+	MIRb	SINE	MIR
chr1	3060501	3060604	gene_id "ENSG00000177133.13"; transcript_id "ENST00000453118.5"; gene_type "lncRNA"; gene_name "PRDM16-DT"; transcript_type "lncRNA"; transcript_name "PRDM16-DT-206"; exon_number 2; exon_id "ENSE00001670580.1"; level 2; transcript_support_level "1"; hgnc_id "HGNC:48664"; havana_gene "OTTHUMG00000000563.4"; havana_transcript "OTTHUMT00000001334.1";	-	exon	chr1	3060485	3060644	+	MIRb	SINE	MIR
chr1	3061107	3064055	gene_id "ENSG00000177133.13"; transcript_id "ENST00000445317.1"; gene_type "lncRNA"; gene_name "PRDM16-DT"; transcript_type "lncRNA"; transcript_name "PRDM16-DT-205"; exon_number 4; exon_id "ENSE00001609063.1"; level 2; transcript_support_level "5"; hgnc_id "HGNC:48664"; tag "basic"; havana_gene "OTTHUMG00000000563.4"; havana_transcript "OTTHUMT00000001333.1";	-	exon	chr1	3063331	3063437	-	MIRc	SINE	MIR
chr1	3060501	3060604	gene_id "ENSG00000177133.13"; transcript_id "ENST00000445317.1"; gene_type "lncRNA"; gene_name "PRDM16-DT"; transcript_type "lncRNA"; transcript_name "PRDM16-DT-205"; exon_number 5; exon_id "ENSE00001670580.1"; level 2; transcript_support_level "5"; hgnc_id "HGNC:48664"; tag "basic"; havana_gene "OTTHUMG00000000563.4"; havana_transcript "OTTHUMT00000001333.1";	-	exon	chr1	3060485	3060644	+	MIRb	SINE	MIR
chr1	3060501	3061331	gene_id "ENSG00000177133.13"; transcript_id "ENST00000667159.1"; gene_type "lncRNA"; gene_name "PRDM16-DT"; transcript_type "lncRNA"; transcript_name "PRDM16-DT-208"; exon_number 2; exon_id "ENSE00003880478.1"; level 2; hgnc_id "HGNC:48664"; tag "basic"; tag "TAGENE"; havana_gene "OTTHUMG00000000563.4"; havana_transcript "OTTHUMT00000528346.1";	-	exon	chr1	3060485	3060644	+	MIRb	SINE	MIR
chr1	3205988	3208664	gene_id "ENSG00000279839.1"; transcript_id "ENST00000624175.1"; gene_type "TEC"; gene_name "ENSG00000279839"; transcript_type "TEC"; transcript_name "ENST00000624175"; exon_number 1; exon_id "ENSE00003757578.1"; level 2; transcript_support_level "NA"; tag "basic"; tag "Ensembl_canonical"; havana_gene "OTTHUMG00000185775.1"; havana_transcript "OTTHUMT00000471225.1";	+	exon	chr1	3207912	3208107	+	MIR1_Amn	SINE	MIR
chr1	3205988	3208664	gene_id "ENSG00000279839.1"; transcript_id "ENST00000624175.1"; gene_type "TEC"; gene_name "ENSG00000279839"; transcript_type "TEC"; transcript_name "ENST00000624175"; exon_number 1; exon_id "ENSE00003757578.1"; level 2; transcript_support_level "NA"; tag "basic"; tag "Ensembl_canonical"; havana_gene "OTTHUMG00000185775.1"; havana_transcript "OTTHUMT00000471225.1";	+	exon	chr1	3208385	3208693	+	AluSg4	SINE	Alu
chr1	3306636	3310096	gene_id "ENSG00000272235.1"; transcript_id "ENST00000607061.1"; gene_type "lncRNA"; gene_name "ENSG00000272235"; transcript_type "lncRNA"; transcript_name "ENST00000607061"; exon_number 1; exon_id "ENSE00003697208.1"; level 2; transcript_support_level "NA"; tag "basic"; tag "Ensembl_canonical"; havana_gene "OTTHUMG00000185641.1"; havana_transcript "OTTHUMT00000470906.1";	-	exon	chr1	3306657	3307347	-	L1MB7	LINE	L1
chr1	3306636	3310096	gene_id "ENSG00000272235.1"; transcript_id "ENST00000607061.1"; gene_type "lncRNA"; gene_name "ENSG00000272235"; transcript_type "lncRNA"; transcript_name "ENST00000607061"; exon_number 1; exon_id "ENSE00003697208.1"; level 2; transcript_support_level "NA"; tag "basic"; tag "Ensembl_canonical"; havana_gene "OTTHUMG00000185641.1"; havana_transcript "OTTHUMT00000470906.1";	-	exon	chr1	3308289	3308410	+	MER81	DNA	hAT-Blackjack
chr1	3306636	3310096	gene_id "ENSG00000272235.1"; transcript_id "ENST00000607061.1"; gene_type "lncRNA"; gene_name "ENSG00000272235"; transcript_type "lncRNA"; transcript_name "ENST00000607061"; exon_number 1; exon_id "ENSE00003697208.1"; level 2; transcript_support_level "NA"; tag "basic"; tag "Ensembl_canonical"; havana_gene "OTTHUMG00000185641.1"; havana_transcript "OTTHUMT00000470906.1";	-	exon	chr1	3309470	3309572	+	MIR	SINE	MIR
chr1	3487246	3487627	gene_id "ENSG00000272088.1"; transcript_id "ENST00000606489.1"; gene_type "lncRNA"; gene_name "ENSG00000272088"; transcript_type "lncRNA"; transcript_name "ENST00000606489"; exon_number 1; exon_id "ENSE00003700777.1"; level 2; transcript_support_level "NA"; tag "basic"; tag "Ensembl_canonical"; havana_gene "OTTHUMG00000185642.1"; havana_transcript "OTTHUMT00000470909.1";	+	exon	chr1	3487180	3487568	+	L1PA14	LINE	L1
chr1	3622857	3624785	gene_id "ENSG00000238260.2"; transcript_id "ENST00000685493.1"; gene_type "lncRNA"; gene_name "ENSG00000238260"; transcript_type "lncRNA"; transcript_name "ENST00000685493"; exon_number 1; exon_id "ENSE00003937411.1"; level 2; tag "basic"; tag "TAGENE"; havana_gene "OTTHUMG00000000613.1";	-	exon	chr1	3622504	3622858	+	MLT1C	LTR	ERVL-MaLR
chr1	3622857	3624785	gene_id "ENSG00000238260.2"; transcript_id "ENST00000685493.1"; gene_type "lncRNA"; gene_name "ENSG00000238260"; transcript_type "lncRNA"; transcript_name "ENST00000685493"; exon_number 1; exon_id "ENSE00003937411.1"; level 2; tag "basic"; tag "TAGENE"; havana_gene "OTTHUMG00000000613.1";	-	exon	chr1	3623417	3623573	+	LTR40c	LTR	ERVL
chr1	3622857	3624785	gene_id "ENSG00000238260.2"; transcript_id "ENST00000685493.1"; gene_type "lncRNA"; gene_name "ENSG00000238260"; transcript_type "lncRNA"; transcript_name "ENST00000685493"; exon_number 1; exon_id "ENSE00003937411.1"; level 2; tag "basic"; tag "TAGENE"; havana_gene "OTTHUMG00000000613.1";	-	exon	chr1	3623667	3623784	+	LTR40c	LTR	ERVL
chr1	3622857	3623556	gene_id "ENSG00000238260.2"; transcript_id "ENST00000688510.1"; gene_type "lncRNA"; gene_name "ENSG00000238260"; transcript_type "lncRNA"; transcript_name "ENST00000688510"; exon_number 2; exon_id "ENSE00003934419.1"; level 2; tag "basic"; tag "Ensembl_canonical"; tag "TAGENE"; havana_gene "OTTHUMG00000000613.1";	-	exon	chr1	3622504	3622858	+	MLT1C	LTR	ERVL-MaLR
chr1	3622857	3623556	gene_id "ENSG00000238260.2"; transcript_id "ENST00000688510.1"; gene_type "lncRNA"; gene_name "ENSG00000238260"; transcript_type "lncRNA"; transcript_name "ENST00000688510"; exon_number 2; exon_id "ENSE00003934419.1"; level 2; tag "basic"; tag "Ensembl_canonical"; tag "TAGENE"; havana_gene "OTTHUMG00000000613.1";	-	exon	chr1	3623417	3623573	+	LTR40c	LTR	ERVL
chr1	3622859	3624779	gene_id "ENSG00000238260.2"; transcript_id "ENST00000692374.1"; gene_type "lncRNA"; gene_name "ENSG00000238260"; transcript_type "lncRNA"; transcript_name "ENST00000692374"; exon_number 1; exon_id "ENSE00003923391.1"; level 2; tag "TAGENE"; havana_gene "OTTHUMG00000000613.1";	-	exon	chr1	3623417	3623573	+	LTR40c	LTR	ERVL
chr1	3622859	3624779	gene_id "ENSG00000238260.2"; transcript_id "ENST00000692374.1"; gene_type "lncRNA"; gene_name "ENSG00000238260"; transcript_type "lncRNA"; transcript_name "ENST00000692374"; exon_number 1; exon_id "ENSE00003923391.1"; level 2; tag "TAGENE"; havana_gene "OTTHUMG00000000613.1";	-	exon	chr1	3623667	3623784	+	LTR40c	LTR	ERVL
chr1	3622859	3623556	gene_id "ENSG00000238260.2"; transcript_id "ENST00000687651.1"; gene_type "lncRNA"; gene_name "ENSG00000238260"; transcript_type "lncRNA"; transcript_name "ENST00000687651"; exon_number 2; exon_id "ENSE00003923878.1"; level 2; tag "basic"; tag "TAGENE"; havana_gene "OTTHUMG00000000613.1";	-	exon	chr1	3623417	3623573	+	LTR40c	LTR	ERVL
chr1	3622859	3624786	gene_id "ENSG00000238260.2"; transcript_id "ENST00000685303.1"; gene_type "lncRNA"; gene_name "ENSG00000238260"; transcript_type "lncRNA"; transcript_name "ENST00000685303"; exon_number 1; exon_id "ENSE00003927795.1"; level 2; tag "TAGENE"; havana_gene "OTTHUMG00000000613.1";	-	exon	chr1	3623417	3623573	+	LTR40c	LTR	ERVL
chr1	3622859	3624786	gene_id "ENSG00000238260.2"; transcript_id "ENST00000685303.1"; gene_type "lncRNA"; gene_name "ENSG00000238260"; transcript_type "lncRNA"; transcript_name "ENST00000685303"; exon_number 1; exon_id "ENSE00003927795.1"; level 2; tag "TAGENE"; havana_gene "OTTHUMG00000000613.1";	-	exon	chr1	3623667	3623784	+	LTR40c	LTR	ERVL
chr1	3622859	3624786	gene_id "ENSG00000238260.2"; transcript_id "ENST00000687047.1"; gene_type "lncRNA"; gene_name "ENSG00000238260"; transcript_type "lncRNA"; transcript_name "ENST00000687047"; exon_number 1; exon_id "ENSE00003927795.1"; level 2; tag "TAGENE"; havana_gene "OTTHUMG00000000613.1";	-	exon	chr1	3623417	3623573	+	LTR40c	LTR	ERVL
chr1	3622859	3624786	gene_id "ENSG00000238260.2"; transcript_id "ENST00000687047.1"; gene_type "lncRNA"; gene_name "ENSG00000238260"; transcript_type "lncRNA"; transcript_name "ENST00000687047"; exon_number 1; exon_id "ENSE00003927795.1"; level 2; tag "TAGENE"; havana_gene "OTTHUMG00000000613.1";	-	exon	chr1	3623667	3623784	+	LTR40c	LTR	ERVL
chr1	3623176	3623556	gene_id "ENSG00000238260.2"; transcript_id "ENST00000691868.1"; gene_type "lncRNA"; gene_name "ENSG00000238260"; transcript_type "lncRNA"; transcript_name "ENST00000691868"; exon_number 2; exon_id "ENSE00003923546.1"; level 2; tag "basic"; tag "TAGENE"; havana_gene "OTTHUMG00000000613.1";	-	exon	chr1	3623417	3623573	+	LTR40c	LTR	ERVL
chr1	3623190	3623556	gene_id "ENSG00000238260.2"; transcript_id "ENST00000435049.1"; gene_type "lncRNA"; gene_name "ENSG00000238260"; transcript_type "lncRNA"; transcript_name "ENST00000435049"; exon_number 3; exon_id "ENSE00001705337.1"; level 2; transcript_support_level "3"; tag "basic"; havana_gene "OTTHUMG00000000613.1"; havana_transcript "OTTHUMT00000001480.1";	-	exon	chr1	3623417	3623573	+	LTR40c	LTR	ERVL
chr1	3668625	3668772	gene_id "ENSG00000227589.1"; transcript_id "ENST00000443034.1"; gene_type "lncRNA"; gene_name "TP73-AS3"; transcript_type "lncRNA"; transcript_name "TP73-AS3-201"; exon_number 1; exon_id "ENSE00001593080.1"; level 1; transcript_support_level "3"; hgnc_id "HGNC:40590"; tag "basic"; tag "Ensembl_canonical"; tag "exp_conf"; havana_gene "OTTHUMG00000041605.1"; havana_transcript "OTTHUMT00000099597.1";	-	exon	chr1	3668603	3668708	+	L1MC5	LINE	L1
chr1	3658938	3659430	gene_id "ENSG00000227589.1"; transcript_id "ENST00000443034.1"; gene_type "lncRNA"; gene_name "TP73-AS3"; transcript_type "lncRNA"; transcript_name "TP73-AS3-201"; exon_number 3; exon_id "ENSE00001715920.1"; level 1; transcript_support_level "3"; hgnc_id "HGNC:40590"; tag "basic"; tag "Ensembl_canonical"; tag "exp_conf"; havana_gene "OTTHUMG00000041605.1"; havana_transcript "OTTHUMT00000099597.1";	-	exon	chr1	3658895	3658964	-	MER34C2	LTR	ERV1
chr1	3658938	3659430	gene_id "ENSG00000227589.1"; transcript_id "ENST00000443034.1"; gene_type "lncRNA"; gene_name "TP73-AS3"; transcript_type "lncRNA"; transcript_name "TP73-AS3-201"; exon_number 3; exon_id "ENSE00001715920.1"; level 1; transcript_support_level "3"; hgnc_id "HGNC:40590"; tag "basic"; tag "Ensembl_canonical"; tag "exp_conf"; havana_gene "OTTHUMG00000041605.1"; havana_transcript "OTTHUMT00000099597.1";	-	exon	chr1	3658931	3659000	-	MER34C2	LTR	ERV1
chr1	3658938	3659430	gene_id "ENSG00000227589.1"; transcript_id "ENST00000443034.1"; gene_type "lncRNA"; gene_name "TP73-AS3"; transcript_type "lncRNA"; transcript_name "TP73-AS3-201"; exon_number 3; exon_id "ENSE00001715920.1"; level 1; transcript_support_level "3"; hgnc_id "HGNC:40590"; tag "basic"; tag "Ensembl_canonical"; tag "exp_conf"; havana_gene "OTTHUMG00000041605.1"; havana_transcript "OTTHUMT00000099597.1";	-	exon	chr1	3658967	3659040	-	MER34C2	LTR	ERV1
chr1	3658938	3659430	gene_id "ENSG00000227589.1"; transcript_id "ENST00000443034.1"; gene_type "lncRNA"; gene_name "TP73-AS3"; transcript_type "lncRNA"; transcript_name "TP73-AS3-201"; exon_number 3; exon_id "ENSE00001715920.1"; level 1; transcript_support_level "3"; hgnc_id "HGNC:40590"; tag "basic"; tag "Ensembl_canonical"; tag "exp_conf"; havana_gene "OTTHUMG00000041605.1"; havana_transcript "OTTHUMT00000099597.1";	-	exon	chr1	3659040	3659073	-	MER34C2	LTR	ERV1
chr1	3658938	3659430	gene_id "ENSG00000227589.1"; transcript_id "ENST00000443034.1"; gene_type "lncRNA"; gene_name "TP73-AS3"; transcript_type "lncRNA"; transcript_name "TP73-AS3-201"; exon_number 3; exon_id "ENSE00001715920.1"; level 1; transcript_support_level "3"; hgnc_id "HGNC:40590"; tag "basic"; tag "Ensembl_canonical"; tag "exp_conf"; havana_gene "OTTHUMG00000041605.1"; havana_transcript "OTTHUMT00000099597.1";	-	exon	chr1	3659159	3659675	-	MER31-int	LTR	ERV1
chr1	3914395	3917225	gene_id "ENSG00000236423.7"; transcript_id "ENST00000442673.2"; gene_type "lncRNA"; gene_name "LINC01134"; transcript_type "lncRNA"; transcript_name "LINC01134-203"; exon_number 2; exon_id "ENSE00001789682.1"; level 2; transcript_support_level "2"; hgnc_id "HGNC:49449"; tag "basic"; tag "Ensembl_canonical"; tag "TAGENE"; havana_gene "OTTHUMG00000041129.3"; havana_transcript "OTTHUMT00000158500.1";	+	exon	chr1	3915289	3915504	+	LTR33C	LTR	ERVL
chr1	3914395	3917225	gene_id "ENSG00000236423.7"; transcript_id "ENST00000442673.2"; gene_type "lncRNA"; gene_name "LINC01134"; transcript_type "lncRNA"; transcript_name "LINC01134-203"; exon_number 2; exon_id "ENSE00001789682.1"; level 2; transcript_support_level "2"; hgnc_id "HGNC:49449"; tag "basic"; tag "Ensembl_canonical"; tag "TAGENE"; havana_gene "OTTHUMG00000041129.3"; havana_transcript "OTTHUMT00000158500.1";	+	exon	chr1	3915521	3915674	-	LTR85c	LTR	Gypsy?
chr1	3914395	3917225	gene_id "ENSG00000236423.7"; transcript_id "ENST00000442673.2"; gene_type "lncRNA"; gene_name "LINC01134"; transcript_type "lncRNA"; transcript_name "LINC01134-203"; exon_number 2; exon_id "ENSE00001789682.1"; level 2; transcript_support_level "2"; hgnc_id "HGNC:49449"; tag "basic"; tag "Ensembl_canonical"; tag "TAGENE"; havana_gene "OTTHUMG00000041129.3"; havana_transcript "OTTHUMT00000158500.1";	+	exon	chr1	3916052	3916155	+	LTR79	LTR	ERVL
chr1	3914395	3917225	gene_id "ENSG00000236423.7"; transcript_id "ENST00000442673.2"; gene_type "lncRNA"; gene_name "LINC01134"; transcript_type "lncRNA"; transcript_name "LINC01134-203"; exon_number 2; exon_id "ENSE00001789682.1"; level 2; transcript_support_level "2"; hgnc_id "HGNC:49449"; tag "basic"; tag "Ensembl_canonical"; tag "TAGENE"; havana_gene "OTTHUMG00000041129.3"; havana_transcript "OTTHUMT00000158500.1";	+	exon	chr1	3916227	3916430	+	MIRc	SINE	MIR
chr1	3914395	3917225	gene_id "ENSG00000236423.7"; transcript_id "ENST00000442673.2"; gene_type "lncRNA"; gene_name "LINC01134"; transcript_type "lncRNA"; transcript_name "LINC01134-203"; exon_number 2; exon_id "ENSE00001789682.1"; level 2; transcript_support_level "2"; hgnc_id "HGNC:49449"; tag "basic"; tag "Ensembl_canonical"; tag "TAGENE"; havana_gene "OTTHUMG00000041129.3"; havana_transcript "OTTHUMT00000158500.1";	+	exon	chr1	3916447	3916951	+	Kanga1a	DNA	TcMar-Tc2
chr1	3914395	3917225	gene_id "ENSG00000236423.7"; transcript_id "ENST00000442673.2"; gene_type "lncRNA"; gene_name "LINC01134"; transcript_type "lncRNA"; transcript_name "LINC01134-203"; exon_number 2; exon_id "ENSE00001789682.1"; level 2; transcript_support_level "2"; hgnc_id "HGNC:49449"; tag "basic"; tag "Ensembl_canonical"; tag "TAGENE"; havana_gene "OTTHUMG00000041129.3"; havana_transcript "OTTHUMT00000158500.1";	+	exon	chr1	3916951	3917249	+	AluSz	SINE	Alu
chr1	3913692	3914290	gene_id "ENSG00000236423.7"; transcript_id "ENST00000439488.1"; gene_type "lncRNA"; gene_name "LINC01134"; transcript_type "lncRNA"; transcript_name "LINC01134-202"; exon_number 3; exon_id "ENSE00001606499.1"; level 2; transcript_support_level "1"; hgnc_id "HGNC:49449"; tag "basic"; havana_gene "OTTHUMG00000041129.3"; havana_transcript "OTTHUMT00000098606.2";	+	exon	chr1	3913854	3914141	-	AluSz	SINE	Alu
chr1	3913692	3914290	gene_id "ENSG00000236423.7"; transcript_id "ENST00000439488.1"; gene_type "lncRNA"; gene_name "LINC01134"; transcript_type "lncRNA"; transcript_name "LINC01134-202"; exon_number 3; exon_id "ENSE00001606499.1"; level 2; transcript_support_level "1"; hgnc_id "HGNC:49449"; tag "basic"; havana_gene "OTTHUMG00000041129.3"; havana_transcript "OTTHUMT00000098606.2";	+	exon	chr1	3914141	3914280	-	L2a	LINE	L2
chr1	3914395	3915447	gene_id "ENSG00000236423.7"; transcript_id "ENST00000439488.1"; gene_type "lncRNA"; gene_name "LINC01134"; transcript_type "lncRNA"; transcript_name "LINC01134-202"; exon_number 4; exon_id "ENSE00001659402.1"; level 2; transcript_support_level "1"; hgnc_id "HGNC:49449"; tag "basic"; havana_gene "OTTHUMG00000041129.3"; havana_transcript "OTTHUMT00000098606.2";	+	exon	chr1	3915289	3915504	+	LTR33C	LTR	ERVL
chr1	3916487	3916585	gene_id "ENSG00000236423.7"; transcript_id "ENST00000686089.1"; gene_type "lncRNA"; gene_name "LINC01134"; transcript_type "lncRNA"; transcript_name "LINC01134-205"; exon_number 2; exon_id "ENSE00003935745.1"; level 2; hgnc_id "HGNC:49449"; tag "TAGENE"; havana_gene "OTTHUMG00000041129.3";	+	exon	chr1	3916447	3916951	+	Kanga1a	DNA	TcMar-Tc2
chr1	3940486	3940698	gene_id "ENSG00000233304.7"; transcript_id "ENST00000456897.6"; gene_type "lncRNA"; gene_name "LINC01346"; transcript_type "lncRNA"; transcript_name "LINC01346-202"; exon_number 1; exon_id "ENSE00001702260.2"; level 2; transcript_support_level "3"; hgnc_id "HGNC:50563"; tag "TAGENE"; havana_gene "OTTHUMG00000000499.5"; havana_transcript "OTTHUMT00000001801.2";	+	exon	chr1	3940647	3940839	-	MIRb	SINE	MIR
chr1	3949027	3949866	gene_id "ENSG00000233304.7"; transcript_id "ENST00000456897.6"; gene_type "lncRNA"; gene_name "LINC01346"; transcript_type "lncRNA"; transcript_name "LINC01346-202"; exon_number 3; exon_id "ENSE00001609598.2"; level 2; transcript_support_level "3"; hgnc_id "HGNC:50563"; tag "TAGENE"; havana_gene "OTTHUMG00000000499.5"; havana_transcript "OTTHUMT00000001801.2";	+	exon	chr1	3949103	3949408	+	L1MC1	LINE	L1
chr1	3949027	3949866	gene_id "ENSG00000233304.7"; transcript_id "ENST00000456897.6"; gene_type "lncRNA"; gene_name "LINC01346"; transcript_type "lncRNA"; transcript_name "LINC01346-202"; exon_number 3; exon_id "ENSE00001609598.2"; level 2; transcript_support_level "3"; hgnc_id "HGNC:50563"; tag "TAGENE"; havana_gene "OTTHUMG00000000499.5"; havana_transcript "OTTHUMT00000001801.2";	+	exon	chr1	3949408	3949952	+	MER41D	LTR	ERV1
chr1	3940565	3940698	gene_id "ENSG00000233304.7"; transcript_id "ENST00000635619.1"; gene_type "lncRNA"; gene_name "LINC01346"; transcript_type "lncRNA"; transcript_name "LINC01346-203"; exon_number 1; exon_id "ENSE00003787008.1"; level 2; transcript_support_level "4"; hgnc_id "HGNC:50563"; havana_gene "OTTHUMG00000000499.5"; havana_transcript "OTTHUMT00000488588.1";	+	exon	chr1	3940647	3940839	-	MIRb	SINE	MIR
chr1	3940617	3940698	gene_id "ENSG00000233304.7"; transcript_id "ENST00000412674.1"; gene_type "lncRNA"; gene_name "LINC01346"; transcript_type "lncRNA"; transcript_name "LINC01346-201"; exon_number 1; exon_id "ENSE00001784163.1"; level 2; transcript_support_level "2"; hgnc_id "HGNC:50563"; tag "basic"; tag "Ensembl_canonical"; havana_gene "OTTHUMG00000000499.5"; havana_transcript "OTTHUMT00000001241.1";	+	exon	chr1	3940647	3940839	-	MIRb	SINE	MIR
chr1	3952253	3955262	gene_id "ENSG00000233304.7"; transcript_id "ENST00000412674.1"; gene_type "lncRNA"; gene_name "LINC01346"; transcript_type "lncRNA"; transcript_name "LINC01346-201"; exon_number 3; exon_id "ENSE00001594912.1"; level 2; transcript_support_level "2"; hgnc_id "HGNC:50563"; tag "basic"; tag "Ensembl_canonical"; havana_gene "OTTHUMG00000000499.5"; havana_transcript "OTTHUMT00000001241.1";	+	exon	chr1	3952307	3952458	+	MLT1J2	LTR	ERVL-MaLR
chr1	3952253	3955262	gene_id "ENSG00000233304.7"; transcript_id "ENST00000412674.1"; gene_type "lncRNA"; gene_name "LINC01346"; transcript_type "lncRNA"; transcript_name "LINC01346-201"; exon_number 3; exon_id "ENSE00001594912.1"; level 2; transcript_support_level "2"; hgnc_id "HGNC:50563"; tag "basic"; tag "Ensembl_canonical"; havana_gene "OTTHUMG00000000499.5"; havana_transcript "OTTHUMT00000001241.1";	+	exon	chr1	3952642	3953030	-	MLT1J	LTR	ERVL-MaLR
chr1	3952253	3955262	gene_id "ENSG00000233304.7"; transcript_id "ENST00000412674.1"; gene_type "lncRNA"; gene_name "LINC01346"; transcript_type "lncRNA"; transcript_name "LINC01346-201"; exon_number 3; exon_id "ENSE00001594912.1"; level 2; transcript_support_level "2"; hgnc_id "HGNC:50563"; tag "basic"; tag "Ensembl_canonical"; havana_gene "OTTHUMG00000000499.5"; havana_transcript "OTTHUMT00000001241.1";	+	exon	chr1	3953094	3953469	-	MLT1A	LTR	ERVL-MaLR
chr1	3952253	3955262	gene_id "ENSG00000233304.7"; transcript_id "ENST00000412674.1"; gene_type "lncRNA"; gene_name "LINC01346"; transcript_type "lncRNA"; transcript_name "LINC01346-201"; exon_number 3; exon_id "ENSE00001594912.1"; level 2; transcript_support_level "2"; hgnc_id "HGNC:50563"; tag "basic"; tag "Ensembl_canonical"; havana_gene "OTTHUMG00000000499.5"; havana_transcript "OTTHUMT00000001241.1";	+	exon	chr1	3953624	3953861	-	LTR33B	LTR	ERVL
chr1	3952253	3955262	gene_id "ENSG00000233304.7"; transcript_id "ENST00000412674.1"; gene_type "lncRNA"; gene_name "LINC01346"; transcript_type "lncRNA"; transcript_name "LINC01346-201"; exon_number 3; exon_id "ENSE00001594912.1"; level 2; transcript_support_level "2"; hgnc_id "HGNC:50563"; tag "basic"; tag "Ensembl_canonical"; havana_gene "OTTHUMG00000000499.5"; havana_transcript "OTTHUMT00000001241.1";	+	exon	chr1	3954045	3954117	-	UCON132b	DNA	hAT-Tip100
chr1	3952253	3955262	gene_id "ENSG00000233304.7"; transcript_id "ENST00000412674.1"; gene_type "lncRNA"; gene_name "LINC01346"; transcript_type "lncRNA"; transcript_name "LINC01346-201"; exon_number 3; exon_id "ENSE00001594912.1"; level 2; transcript_support_level "2"; hgnc_id "HGNC:50563"; tag "basic"; tag "Ensembl_canonical"; havana_gene "OTTHUMG00000000499.5"; havana_transcript "OTTHUMT00000001241.1";	+	exon	chr1	3954149	3954243	-	L1PA11	LINE	L1
chr1	3952253	3955262	gene_id "ENSG00000233304.7"; transcript_id "ENST00000412674.1"; gene_type "lncRNA"; gene_name "LINC01346"; transcript_type "lncRNA"; transcript_name "LINC01346-201"; exon_number 3; exon_id "ENSE00001594912.1"; level 2; transcript_support_level "2"; hgnc_id "HGNC:50563"; tag "basic"; tag "Ensembl_canonical"; havana_gene "OTTHUMG00000000499.5"; havana_transcript "OTTHUMT00000001241.1";	+	exon	chr1	3954491	3954567	+	L2b	LINE	L2
chr1	3952253	3955262	gene_id "ENSG00000233304.7"; transcript_id "ENST00000412674.1"; gene_type "lncRNA"; gene_name "LINC01346"; transcript_type "lncRNA"; transcript_name "LINC01346-201"; exon_number 3; exon_id "ENSE00001594912.1"; level 2; transcript_support_level "2"; hgnc_id "HGNC:50563"; tag "basic"; tag "Ensembl_canonical"; havana_gene "OTTHUMG00000000499.5"; havana_transcript "OTTHUMT00000001241.1";	+	exon	chr1	3954788	3954915	+	MLT1H2	LTR	ERVL-MaLR
chr1	3949027	3949866	gene_id "ENSG00000233304.7"; transcript_id "ENST00000664502.1"; gene_type "lncRNA"; gene_name "LINC01346"; transcript_type "lncRNA"; transcript_name "LINC01346-204"; exon_number 2; exon_id "ENSE00001609598.2"; level 2; hgnc_id "HGNC:50563"; tag "basic"; tag "TAGENE"; havana_gene "OTTHUMG00000000499.5"; havana_transcript "OTTHUMT00000515168.1";	+	exon	chr1	3949103	3949408	+	L1MC1	LINE	L1
chr1	3949027	3949866	gene_id "ENSG00000233304.7"; transcript_id "ENST00000664502.1"; gene_type "lncRNA"; gene_name "LINC01346"; transcript_type "lncRNA"; transcript_name "LINC01346-204"; exon_number 2; exon_id "ENSE00001609598.2"; level 2; hgnc_id "HGNC:50563"; tag "basic"; tag "TAGENE"; havana_gene "OTTHUMG00000000499.5"; havana_transcript "OTTHUMT00000515168.1";	+	exon	chr1	3949408	3949952	+	MER41D	LTR	ERV1
chr1	3947957	3948595	gene_id "ENSG00000226374.3"; transcript_id "ENST00000635247.1"; gene_type "lncRNA"; gene_name "LINC01345"; transcript_type "lncRNA"; transcript_name "LINC01345-203"; exon_number 2; exon_id "ENSE00001656760.1"; level 2; transcript_support_level "5"; hgnc_id "HGNC:50564"; tag "non_submitted_evidence"; tag "basic"; tag "Ensembl_canonical"; havana_gene "OTTHUMG00000000731.4"; havana_transcript "OTTHU…	-	exon	chr1	3948490	3948689	+	MIRb	SINE	MIR
chr1	3947275	3947328	gene_id "ENSG00000226374.3"; transcript_id "ENST00000635247.1"; gene_type "lncRNA"; gene_name "LINC01345"; transcript_type "lncRNA"; transcript_name "LINC01345-203"; exon_number 3; exon_id "ENSE00003785003.1"; level 2; transcript_support_level "5"; hgnc_id "HGNC:50564"; tag "non_submitted_evidence"; tag "basic"; tag "Ensembl_canonical"; havana_gene "OTTHUMG00000000731.4"; havana_transcript "OTTHU…	-	exon	chr1	3947161	3947627	-	L1MA4	LINE	L1
chr1	3945494	3945669	gene_id "ENSG00000226374.3"; transcript_id "ENST00000635247.1"; gene_type "lncRNA"; gene_name "LINC01345"; transcript_type "lncRNA"; transcript_name "LINC01345-203"; exon_number 5; exon_id "ENSE00003788546.1"; level 2; transcript_support_level "5"; hgnc_id "HGNC:50564"; tag "non_submitted_evidence"; tag "basic"; tag "Ensembl_canonical"; havana_gene "OTTHUMG00000000731.4"; havana_transcript "OTTHU…	-	exon	chr1	3945546	3945732	+	L1M4	LINE	L1
chr1	3947957	3948595	gene_id "ENSG00000226374.3"; transcript_id "ENST00000635127.1"; gene_type "lncRNA"; gene_name "LINC01345"; transcript_type "lncRNA"; transcript_name "LINC01345-202"; exon_number 2; exon_id "ENSE00001656760.1"; level 2; transcript_support_level "5"; hgnc_id "HGNC:50564"; tag "non_submitted_evidence"; havana_gene "OTTHUMG00000000731.4"; havana_transcript "OTTHUMT00000488590.1";	-	exon	chr1	3948490	3948689	+	MIRb	SINE	MIR
chr1	3947957	3948595	gene_id "ENSG00000226374.3"; transcript_id "ENST00000425194.2"; gene_type "lncRNA"; gene_name "LINC01345"; transcript_type "lncRNA"; transcript_name "LINC01345-201"; exon_number 2; exon_id "ENSE00001656760.1"; level 1; transcript_support_level "5"; hgnc_id "HGNC:50564"; tag "TAGENE"; tag "exp_conf"; havana_gene "OTTHUMG00000000731.4"; havana_transcript "OTTHUMT00000001812.3";	-	exon	chr1	3948490	3948689	+	MIRb	SINE	MIR
chr1	3947144	3947328	gene_id "ENSG00000226374.3"; transcript_id "ENST00000425194.2"; gene_type "lncRNA"; gene_name "LINC01345"; transcript_type "lncRNA"; transcript_name "LINC01345-201"; exon_number 3; exon_id "ENSE00001732853.2"; level 1; transcript_support_level "5"; hgnc_id "HGNC:50564"; tag "TAGENE"; tag "exp_conf"; havana_gene "OTTHUMG00000000731.4"; havana_transcript "OTTHUMT00000001812.3";	-	exon	chr1	3947161	3947627	-	L1MA4	LINE	L1
chr1	3947957	3949024	gene_id "ENSG00000226374.3"; transcript_id "ENST00000671015.1"; gene_type "lncRNA"; gene_name "LINC01345"; transcript_type "lncRNA"; transcript_name "LINC01345-204"; exon_number 1; exon_id "ENSE00003860931.1"; level 2; hgnc_id "HGNC:50564"; tag "TAGENE"; havana_gene "OTTHUMG00000000731.4"; havana_transcript "OTTHUMT00000515600.1";	-	exon	chr1	3948490	3948689	+	MIRb	SINE	MIR
chr1	3947144	3947328	gene_id "ENSG00000226374.3"; transcript_id "ENST00000671015.1"; gene_type "lncRNA"; gene_name "LINC01345"; transcript_type "lncRNA"; transcript_name "LINC01345-204"; exon_number 2; exon_id "ENSE00001732853.2"; level 2; hgnc_id "HGNC:50564"; tag "TAGENE"; havana_gene "OTTHUMG00000000731.4"; havana_transcript "OTTHUMT00000515600.1";	-	exon	chr1	3947161	3947627	-	L1MA4	LINE	L1
chr1	3976133	3976195	gene_id "ENSG00000284668.2"; transcript_id "ENST00000642026.2"; gene_type "lncRNA"; gene_name "LINC02780"; transcript_type "lncRNA"; transcript_name "LINC02780-203"; exon_number 1; exon_id "ENSE00003811722.1"; level 2; hgnc_id "HGNC:54300"; tag "RNA_Seq_supported_only"; tag "basic"; tag "Ensembl_canonical"; tag "TAGENE"; havana_gene "OTTHUMG00000192281.2"; havana_transcript "OTTHUMT00000493388.2";	+	exon	chr1	3975944	3976307	+	THE1D	LTR	ERVL-MaLR
chr1	3976882	3977102	gene_id "ENSG00000284668.2"; transcript_id "ENST00000642026.2"; gene_type "lncRNA"; gene_name "LINC02780"; transcript_type "lncRNA"; transcript_name "LINC02780-203"; exon_number 2; exon_id "ENSE00003811701.1"; level 2; hgnc_id "HGNC:54300"; tag "RNA_Seq_supported_only"; tag "basic"; tag "Ensembl_canonical"; tag "TAGENE"; havana_gene "OTTHUMG00000192281.2"; havana_transcript "OTTHUMT00000493388.2";	+	exon	chr1	3976482	3977539	-	L2a	LINE	L2
chr1	4012231	4012704	gene_id "ENSG00000284668.2"; transcript_id "ENST00000642026.2"; gene_type "lncRNA"; gene_name "LINC02780"; transcript_type "lncRNA"; transcript_name "LINC02780-203"; exon_number 3; exon_id "ENSE00003813097.2"; level 2; hgnc_id "HGNC:54300"; tag "RNA_Seq_supported_only"; tag "basic"; tag "Ensembl_canonical"; tag "TAGENE"; havana_gene "OTTHUMG00000192281.2"; havana_transcript "OTTHUMT00000493388.2";	+	exon	chr1	4012108	4012285	+	Tigger2a	DNA	TcMar-Tigger
chr1	4012231	4012704	gene_id "ENSG00000284668.2"; transcript_id "ENST00000642026.2"; gene_type "lncRNA"; gene_name "LINC02780"; transcript_type "lncRNA"; transcript_name "LINC02780-203"; exon_number 3; exon_id "ENSE00003813097.2"; level 2; hgnc_id "HGNC:54300"; tag "RNA_Seq_supported_only"; tag "basic"; tag "Ensembl_canonical"; tag "TAGENE"; havana_gene "OTTHUMG00000192281.2"; havana_transcript "OTTHUMT00000493388.2";	+	exon	chr1	4012285	4012574	+	AluJb	SINE	Alu
chr1	4012231	4012704	gene_id "ENSG00000284668.2"; transcript_id "ENST00000642026.2"; gene_type "lncRNA"; gene_name "LINC02780"; transcript_type "lncRNA"; transcript_name "LINC02780-203"; exon_number 3; exon_id "ENSE00003813097.2"; level 2; hgnc_id "HGNC:54300"; tag "RNA_Seq_supported_only"; tag "basic"; tag "Ensembl_canonical"; tag "TAGENE"; havana_gene "OTTHUMG00000192281.2"; havana_transcript "OTTHUMT00000493388.2";	+	exon	chr1	4012574	4012850	+	Tigger2a	DNA	TcMar-Tigger
chr1	3976140	3976195	gene_id "ENSG00000284668.2"; transcript_id "ENST00000641562.1"; gene_type "lncRNA"; gene_name "LINC02780"; transcript_type "lncRNA"; transcript_name "LINC02780-202"; exon_number 1; exon_id "ENSE00003812722.1"; level 2; hgnc_id "HGNC:54300"; tag "basic"; havana_gene "OTTHUMG00000192281.2"; havana_transcript "OTTHUMT00000493389.1";	+	exon	chr1	3975944	3976307	+	THE1D	LTR	ERVL-MaLR
chr1	3976882	3977157	gene_id "ENSG00000284668.2"; transcript_id "ENST00000641562.1"; gene_type "lncRNA"; gene_name "LINC02780"; transcript_type "lncRNA"; transcript_name "LINC02780-202"; exon_number 2; exon_id "ENSE00003812029.1"; level 2; hgnc_id "HGNC:54300"; tag "basic"; havana_gene "OTTHUMG00000192281.2"; havana_transcript "OTTHUMT00000493389.1";	+	exon	chr1	3976482	3977539	-	L2a	LINE	L2
chr1	3996824	3996932	gene_id "ENSG00000284668.2"; transcript_id "ENST00000641562.1"; gene_type "lncRNA"; gene_name "LINC02780"; transcript_type "lncRNA"; transcript_name "LINC02780-202"; exon_number 5; exon_id "ENSE00003814266.1"; level 2; hgnc_id "HGNC:54300"; tag "basic"; havana_gene "OTTHUMG00000192281.2"; havana_transcript "OTTHUMT00000493389.1";	+	exon	chr1	3996566	3996982	-	MLT1C	LTR	ERVL-MaLR
chr1	3998056	3998058	gene_id "ENSG00000284668.2"; transcript_id "ENST00000641562.1"; gene_type "lncRNA"; gene_name "LINC02780"; transcript_type "lncRNA"; transcript_name "LINC02780-202"; exon_number 6; exon_id "ENSE00003812176.1"; level 2; hgnc_id "HGNC:54300"; tag "basic"; havana_gene "OTTHUMG00000192281.2"; havana_transcript "OTTHUMT00000493389.1";	+	exon	chr1	3997786	3998083	-	AluJo	SINE	Alu
chr1	3976140	3976195	gene_id "ENSG00000284668.2"; transcript_id "ENST00000641078.1"; gene_type "lncRNA"; gene_name "LINC02780"; transcript_type "lncRNA"; transcript_name "LINC02780-201"; exon_number 1; exon_id "ENSE00003812722.1"; level 2; hgnc_id "HGNC:54300"; tag "basic"; havana_gene "OTTHUMG00000192281.2"; havana_transcript "OTTHUMT00000493390.1";	+	exon	chr1	3975944	3976307	+	THE1D	LTR	ERVL-MaLR
chr1	3976882	3977157	gene_id "ENSG00000284668.2"; transcript_id "ENST00000641078.1"; gene_type "lncRNA"; gene_name "LINC02780"; transcript_type "lncRNA"; transcript_name "LINC02780-201"; exon_number 2; exon_id "ENSE00003812029.1"; level 2; hgnc_id "HGNC:54300"; tag "basic"; havana_gene "OTTHUMG00000192281.2"; havana_transcript "OTTHUMT00000493390.1";	+	exon	chr1	3976482	3977539	-	L2a	LINE	L2
chr1	3996807	3996932	gene_id "ENSG00000284668.2"; transcript_id "ENST00000641078.1"; gene_type "lncRNA"; gene_name "LINC02780"; transcript_type "lncRNA"; transcript_name "LINC02780-201"; exon_number 3; exon_id "ENSE00003812915.1"; level 2; hgnc_id "HGNC:54300"; tag "basic"; havana_gene "OTTHUMG00000192281.2"; havana_transcript "OTTHUMT00000493390.1";	+	exon	chr1	3996566	3996982	-	MLT1C	LTR	ERVL-MaLR
chr1	3998056	3998855	gene_id "ENSG00000284668.2"; transcript_id "ENST00000641078.1"; gene_type "lncRNA"; gene_name "LINC02780"; transcript_type "lncRNA"; transcript_name "LINC02780-201"; exon_number 4; exon_id "ENSE00003813300.1"; level 2; hgnc_id "HGNC:54300"; tag "basic"; havana_gene "OTTHUMG00000192281.2"; havana_transcript "OTTHUMT00000493390.1";	+	exon	chr1	3997786	3998083	-	AluJo	SINE	Alu
chr1	3998056	3998855	gene_id "ENSG00000284668.2"; transcript_id "ENST00000641078.1"; gene_type "lncRNA"; gene_name "LINC02780"; transcript_type "lncRNA"; transcript_name "LINC02780-201"; exon_number 4; exon_id "ENSE00003813300.1"; level 2; hgnc_id "HGNC:54300"; tag "basic"; havana_gene "OTTHUMG00000192281.2"; havana_transcript "OTTHUMT00000493390.1";	+	exon	chr1	3998086	3998804	+	Kanga1b	DNA	TcMar-Tc2
chr1	4012921	4016706	gene_id "ENSG00000284703.1"; transcript_id "ENST00000642139.1"; gene_type "lncRNA"; gene_name "ENSG00000284703"; transcript_type "lncRNA"; transcript_name "ENST00000642139"; exon_number 2; exon_id "ENSE00003811683.1"; level 2; tag "basic"; tag "Ensembl_canonical"; havana_gene "OTTHUMG00000192282.1"; havana_transcript "OTTHUMT00000493391.1";	-	exon	chr1	4012851	4013274	+	L1ME5	LINE	L1
chr1	4012921	4016706	gene_id "ENSG00000284703.1"; transcript_id "ENST00000642139.1"; gene_type "lncRNA"; gene_name "ENSG00000284703"; transcript_type "lncRNA"; transcript_name "ENST00000642139"; exon_number 2; exon_id "ENSE00003811683.1"; level 2; tag "basic"; tag "Ensembl_canonical"; havana_gene "OTTHUMG00000192282.1"; havana_transcript "OTTHUMT00000493391.1";	-	exon	chr1	4013283	4013501	+	AluY	SINE	Alu
chr1	4012921	4016706	gene_id "ENSG00000284703.1"; transcript_id "ENST00000642139.1"; gene_type "lncRNA"; gene_name "ENSG00000284703"; transcript_type "lncRNA"; transcript_name "ENST00000642139"; exon_number 2; exon_id "ENSE00003811683.1"; level 2; tag "basic"; tag "Ensembl_canonical"; havana_gene "OTTHUMG00000192282.1"; havana_transcript "OTTHUMT00000493391.1";	-	exon	chr1	4013591	4013874	+	L1ME5	LINE	L1
chr1	4012921	4016706	gene_id "ENSG00000284703.1"; transcript_id "ENST00000642139.1"; gene_type "lncRNA"; gene_name "ENSG00000284703"; transcript_type "lncRNA"; transcript_name "ENST00000642139"; exon_number 2; exon_id "ENSE00003811683.1"; level 2; tag "basic"; tag "Ensembl_canonical"; havana_gene "OTTHUMG00000192282.1"; havana_transcript "OTTHUMT00000493391.1";	-	exon	chr1	4013875	4013940	-	MSTD	LTR	ERVL-MaLR
chr1	4012921	4016706	gene_id "ENSG00000284703.1"; transcript_id "ENST00000642139.1"; gene_type "lncRNA"; gene_name "ENSG00000284703"; transcript_type "lncRNA"; transcript_name "ENST00000642139"; exon_number 2; exon_id "ENSE00003811683.1"; level 2; tag "basic"; tag "Ensembl_canonical"; havana_gene "OTTHUMG00000192282.1"; havana_transcript "OTTHUMT00000493391.1";	-	exon	chr1	4013941	4014017	+	L1ME5	LINE	L1
chr1	4012921	4016706	gene_id "ENSG00000284703.1"; transcript_id "ENST00000642139.1"; gene_type "lncRNA"; gene_name "ENSG00000284703"; transcript_type "lncRNA"; transcript_name "ENST00000642139"; exon_number 2; exon_id "ENSE00003811683.1"; level 2; tag "basic"; tag "Ensembl_canonical"; havana_gene "OTTHUMG00000192282.1"; havana_transcript "OTTHUMT00000493391.1";	-	exon	chr1	4014318	4014839	+	L1ME5	LINE	L1
chr1	4012921	4016706	gene_id "ENSG00000284703.1"; transcript_id "ENST00000642139.1"; gene_type "lncRNA"; gene_name "ENSG00000284703"; transcript_type "lncRNA"; transcript_name "ENST00000642139"; exon_number 2; exon_id "ENSE00003811683.1"; level 2; tag "basic"; tag "Ensembl_canonical"; havana_gene "OTTHUMG00000192282.1"; havana_transcript "OTTHUMT00000493391.1";	-	exon	chr1	4014849	4015100	-	MLT1A1	LTR	ERVL-MaLR
chr1	4012921	4016706	gene_id "ENSG00000284703.1"; transcript_id "ENST00000642139.1"; gene_type "lncRNA"; gene_name "ENSG00000284703"; transcript_type "lncRNA"; transcript_name "ENST00000642139"; exon_number 2; exon_id "ENSE00003811683.1"; level 2; tag "basic"; tag "Ensembl_canonical"; havana_gene "OTTHUMG00000192282.1"; havana_transcript "OTTHUMT00000493391.1";	-	exon	chr1	4015100	4015404	-	AluSx	SINE	Alu
chr1	4012921	4016706	gene_id "ENSG00000284703.1"; transcript_id "ENST00000642139.1"; gene_type "lncRNA"; gene_name "ENSG00000284703"; transcript_type "lncRNA"; transcript_name "ENST00000642139"; exon_number 2; exon_id "ENSE00003811683.1"; level 2; tag "basic"; tag "Ensembl_canonical"; havana_gene "OTTHUMG00000192282.1"; havana_transcript "OTTHUMT00000493391.1";	-	exon	chr1	4015404	4015459	-	MLT1A1	LTR	ERVL-MaLR
chr1	4012921	4016706	gene_id "ENSG00000284703.1"; transcript_id "ENST00000642139.1"; gene_type "lncRNA"; gene_name "ENSG00000284703"; transcript_type "lncRNA"; transcript_name "ENST00000642139"; exon_number 2; exon_id "ENSE00003811683.1"; level 2; tag "basic"; tag "Ensembl_canonical"; havana_gene "OTTHUMG00000192282.1"; havana_transcript "OTTHUMT00000493391.1";	-	exon	chr1	4015459	4015758	-	AluSx	SINE	Alu
chr1	4012921	4016706	gene_id "ENSG00000284703.1"; transcript_id "ENST00000642139.1"; gene_type "lncRNA"; gene_name "ENSG00000284703"; transcript_type "lncRNA"; transcript_name "ENST00000642139"; exon_number 2; exon_id "ENSE00003811683.1"; level 2; tag "basic"; tag "Ensembl_canonical"; havana_gene "OTTHUMG00000192282.1"; havana_transcript "OTTHUMT00000493391.1";	-	exon	chr1	4015758	4015806	-	MLT1A1	LTR	ERVL-MaLR
chr1	4012921	4016706	gene_id "ENSG00000284703.1"; transcript_id "ENST00000642139.1"; gene_type "lncRNA"; gene_name "ENSG00000284703"; transcript_type "lncRNA"; transcript_name "ENST00000642139"; exon_number 2; exon_id "ENSE00003811683.1"; level 2; tag "basic"; tag "Ensembl_canonical"; havana_gene "OTTHUMG00000192282.1"; havana_transcript "OTTHUMT00000493391.1";	-	exon	chr1	4015838	4016909	+	L1ME5	LINE	L1
chr1	4012921	4016706	gene_id "ENSG00000284703.1"; transcript_id "ENST00000642139.1"; gene_type "lncRNA"; gene_name "ENSG00000284703"; transcript_type "lncRNA"; transcript_name "ENST00000642139"; exon_number 2; exon_id "ENSE00003811683.1"; level 2; tag "basic"; tag "Ensembl_canonical"; havana_gene "OTTHUMG00000192282.1"; havana_transcript "OTTHUMT00000493391.1";	-	exon	chr1	4014017	4014318	-	AluSp	SINE	Alu
chr1	4412027	4412349	gene_id "ENSG00000235054.4"; transcript_id "ENST00000635002.1"; gene_type "lncRNA"; gene_name "LINC01777"; transcript_type "lncRNA"; transcript_name "LINC01777-203"; exon_number 1; exon_id "ENSE00003789253.1"; level 2; transcript_support_level "5"; hgnc_id "HGNC:52567"; tag "non_submitted_evidence"; tag "Ensembl_canonical"; havana_gene "OTTHUMG00000000733.13"; havana_transcript "OTTHUMT0000048859…	+	exon	chr1	4411693	4412409	-	MER50	LTR	ERV1
chr1	4423348	4423448	gene_id "ENSG00000235054.4"; transcript_id "ENST00000635002.1"; gene_type "lncRNA"; gene_name "LINC01777"; transcript_type "lncRNA"; transcript_name "LINC01777-203"; exon_number 4; exon_id "ENSE00001806637.1"; level 2; transcript_support_level "5"; hgnc_id "HGNC:52567"; tag "non_submitted_evidence"; tag "Ensembl_canonical"; havana_gene "OTTHUMG00000000733.13"; havana_transcript "OTTHUMT0000048859…	+	exon	chr1	4423027	4423417	+	LTR16A1	LTR	ERVL
chr1	4423994	4424689	gene_id "ENSG00000235054.4"; transcript_id "ENST00000635002.1"; gene_type "lncRNA"; gene_name "LINC01777"; transcript_type "lncRNA"; transcript_name "LINC01777-203"; exon_number 5; exon_id "ENSE00003784926.1"; level 2; transcript_support_level "5"; hgnc_id "HGNC:52567"; tag "non_submitted_evidence"; tag "Ensembl_canonical"; havana_gene "OTTHUMG00000000733.13"; havana_transcript "OTTHUMT0000048859…	+	exon	chr1	4423838	4424045	+	MER31B	LTR	ERV1
chr1	4423994	4424689	gene_id "ENSG00000235054.4"; transcript_id "ENST00000635002.1"; gene_type "lncRNA"; gene_name "LINC01777"; transcript_type "lncRNA"; transcript_name "LINC01777-203"; exon_number 5; exon_id "ENSE00003784926.1"; level 2; transcript_support_level "5"; hgnc_id "HGNC:52567"; tag "non_submitted_evidence"; tag "Ensembl_canonical"; havana_gene "OTTHUMG00000000733.13"; havana_transcript "OTTHUMT0000048859…	+	exon	chr1	4424055	4424353	+	MLT1C	LTR	ERVL-MaLR
chr1	4423994	4424689	gene_id "ENSG00000235054.4"; transcript_id "ENST00000635002.1"; gene_type "lncRNA"; gene_name "LINC01777"; transcript_type "lncRNA"; transcript_name "LINC01777-203"; exon_number 5; exon_id "ENSE00003784926.1"; level 2; transcript_support_level "5"; hgnc_id "HGNC:52567"; tag "non_submitted_evidence"; tag "Ensembl_canonical"; havana_gene "OTTHUMG00000000733.13"; havana_transcript "OTTHUMT0000048859…	+	exon	chr1	4424428	4424765	+	MER61A	LTR	ERV1
chr1	4412042	4412349	gene_id "ENSG00000235054.4"; transcript_id "ENST00000635312.2"; gene_type "lncRNA"; gene_name "LINC01777"; transcript_type "lncRNA"; transcript_name "LINC01777-204"; exon_number 1; exon_id "ENSE00003865681.1"; level 2; transcript_support_level "5"; hgnc_id "HGNC:52567"; tag "non_submitted_evidence"; tag "TAGENE"; havana_gene "OTTHUMG00000000733.13"; havana_transcript "OTTHUMT00000488595.2";	+	exon	chr1	4411693	4412409	-	MER50	LTR	ERV1
chr1	4423054	4423187	gene_id "ENSG00000235054.4"; transcript_id "ENST00000635312.2"; gene_type "lncRNA"; gene_name "LINC01777"; transcript_type "lncRNA"; transcript_name "LINC01777-204"; exon_number 4; exon_id "ENSE00003787995.1"; level 2; transcript_support_level "5"; hgnc_id "HGNC:52567"; tag "non_submitted_evidence"; tag "TAGENE"; havana_gene "OTTHUMG00000000733.13"; havana_transcript "OTTHUMT00000488595.2";	+	exon	chr1	4423027	4423417	+	LTR16A1	LTR	ERVL
chr1	4423348	4423448	gene_id "ENSG00000235054.4"; transcript_id "ENST00000635312.2"; gene_type "lncRNA"; gene_name "LINC01777"; transcript_type "lncRNA"; transcript_name "LINC01777-204"; exon_number 5; exon_id "ENSE00001806637.1"; level 2; transcript_support_level "5"; hgnc_id "HGNC:52567"; tag "non_submitted_evidence"; tag "TAGENE"; havana_gene "OTTHUMG00000000733.13"; havana_transcript "OTTHUMT00000488595.2";	+	exon	chr1	4423027	4423417	+	LTR16A1	LTR	ERVL
chr1	4423994	4424687	gene_id "ENSG00000235054.4"; transcript_id "ENST00000635312.2"; gene_type "lncRNA"; gene_name "LINC01777"; transcript_type "lncRNA"; transcript_name "LINC01777-204"; exon_number 6; exon_id "ENSE00001740653.1"; level 2; transcript_support_level "5"; hgnc_id "HGNC:52567"; tag "non_submitted_evidence"; tag "TAGENE"; havana_gene "OTTHUMG00000000733.13"; havana_transcript "OTTHUMT00000488595.2";	+	exon	chr1	4423838	4424045	+	MER31B	LTR	ERV1
chr1	4423994	4424687	gene_id "ENSG00000235054.4"; transcript_id "ENST00000635312.2"; gene_type "lncRNA"; gene_name "LINC01777"; transcript_type "lncRNA"; transcript_name "LINC01777-204"; exon_number 6; exon_id "ENSE00001740653.1"; level 2; transcript_support_level "5"; hgnc_id "HGNC:52567"; tag "non_submitted_evidence"; tag "TAGENE"; havana_gene "OTTHUMG00000000733.13"; havana_transcript "OTTHUMT00000488595.2";	+	exon	chr1	4424055	4424353	+	MLT1C	LTR	ERVL-MaLR
chr1	4423994	4424687	gene_id "ENSG00000235054.4"; transcript_id "ENST00000635312.2"; gene_type "lncRNA"; gene_name "LINC01777"; transcript_type "lncRNA"; transcript_name "LINC01777-204"; exon_number 6; exon_id "ENSE00001740653.1"; level 2; transcript_support_level "5"; hgnc_id "HGNC:52567"; tag "non_submitted_evidence"; tag "TAGENE"; havana_gene "OTTHUMG00000000733.13"; havana_transcript "OTTHUMT00000488595.2";	+	exon	chr1	4424428	4424765	+	MER61A	LTR	ERV1
chr1	4412042	4412349	gene_id "ENSG00000235054.4"; transcript_id "ENST00000669931.1"; gene_type "lncRNA"; gene_name "LINC01777"; transcript_type "lncRNA"; transcript_name "LINC01777-211"; exon_number 1; exon_id "ENSE00003865681.1"; level 2; hgnc_id "HGNC:52567"; tag "TAGENE"; havana_gene "OTTHUMG00000000733.13"; havana_transcript "OTTHUMT00000487973.2";	+	exon	chr1	4411693	4412409	-	MER50	LTR	ERV1
chr1	4422760	4423187	gene_id "ENSG00000235054.4"; transcript_id "ENST00000669931.1"; gene_type "lncRNA"; gene_name "LINC01777"; transcript_type "lncRNA"; transcript_name "LINC01777-211"; exon_number 4; exon_id "ENSE00001766591.1"; level 2; hgnc_id "HGNC:52567"; tag "TAGENE"; havana_gene "OTTHUMG00000000733.13"; havana_transcript "OTTHUMT00000487973.2";	+	exon	chr1	4422647	4422762	-	Tigger19b	DNA	TcMar-Tigger
chr1	4422760	4423187	gene_id "ENSG00000235054.4"; transcript_id "ENST00000669931.1"; gene_type "lncRNA"; gene_name "LINC01777"; transcript_type "lncRNA"; transcript_name "LINC01777-211"; exon_number 4; exon_id "ENSE00001766591.1"; level 2; hgnc_id "HGNC:52567"; tag "TAGENE"; havana_gene "OTTHUMG00000000733.13"; havana_transcript "OTTHUMT00000487973.2";	+	exon	chr1	4423027	4423417	+	LTR16A1	LTR	ERVL
chr1	4423348	4423448	gene_id "ENSG00000235054.4"; transcript_id "ENST00000669931.1"; gene_type "lncRNA"; gene_name "LINC01777"; transcript_type "lncRNA"; transcript_name "LINC01777-211"; exon_number 5; exon_id "ENSE00001806637.1"; level 2; hgnc_id "HGNC:52567"; tag "TAGENE"; havana_gene "OTTHUMG00000000733.13"; havana_transcript "OTTHUMT00000487973.2";	+	exon	chr1	4423027	4423417	+	LTR16A1	LTR	ERVL
chr1	4423994	4424687	gene_id "ENSG00000235054.4"; transcript_id "ENST00000669931.1"; gene_type "lncRNA"; gene_name "LINC01777"; transcript_type "lncRNA"; transcript_name "LINC01777-211"; exon_number 6; exon_id "ENSE00001740653.1"; level 2; hgnc_id "HGNC:52567"; tag "TAGENE"; havana_gene "OTTHUMG00000000733.13"; havana_transcript "OTTHUMT00000487973.2";	+	exon	chr1	4423838	4424045	+	MER31B	LTR	ERV1
chr1	4423994	4424687	gene_id "ENSG00000235054.4"; transcript_id "ENST00000669931.1"; gene_type "lncRNA"; gene_name "LINC01777"; transcript_type "lncRNA"; transcript_name "LINC01777-211"; exon_number 6; exon_id "ENSE00001740653.1"; level 2; hgnc_id "HGNC:52567"; tag "TAGENE"; havana_gene "OTTHUMG00000000733.13"; havana_transcript "OTTHUMT00000487973.2";	+	exon	chr1	4424055	4424353	+	MLT1C	LTR	ERVL-MaLR
chr1	4423994	4424687	gene_id "ENSG00000235054.4"; transcript_id "ENST00000669931.1"; gene_type "lncRNA"; gene_name "LINC01777"; transcript_type "lncRNA"; transcript_name "LINC01777-211"; exon_number 6; exon_id "ENSE00001740653.1"; level 2; hgnc_id "HGNC:52567"; tag "TAGENE"; havana_gene "OTTHUMG00000000733.13"; havana_transcript "OTTHUMT00000487973.2";	+	exon	chr1	4424428	4424765	+	MER61A	LTR	ERV1
chr1	4412051	4412632	gene_id "ENSG00000235054.4"; transcript_id "ENST00000423197.2"; gene_type "lncRNA"; gene_name "LINC01777"; transcript_type "lncRNA"; transcript_name "LINC01777-201"; exon_number 1; exon_id "ENSE00001768876.1"; level 2; transcript_support_level "2"; hgnc_id "HGNC:52567"; tag "basic"; havana_gene "OTTHUMG00000000733.13"; havana_transcript "OTTHUMT00000001814.2";	+	exon	chr1	4411693	4412409	-	MER50	LTR	ERV1
chr1	4412051	4412632	gene_id "ENSG00000235054.4"; transcript_id "ENST00000423197.2"; gene_type "lncRNA"; gene_name "LINC01777"; transcript_type "lncRNA"; transcript_name "LINC01777-201"; exon_number 1; exon_id "ENSE00001768876.1"; level 2; transcript_support_level "2"; hgnc_id "HGNC:52567"; tag "basic"; havana_gene "OTTHUMG00000000733.13"; havana_transcript "OTTHUMT00000001814.2";	+	exon	chr1	4412532	4412756	-	L1ME3G	LINE	L1
chr1	4422760	4423187	gene_id "ENSG00000235054.4"; transcript_id "ENST00000423197.2"; gene_type "lncRNA"; gene_name "LINC01777"; transcript_type "lncRNA"; transcript_name "LINC01777-201"; exon_number 4; exon_id "ENSE00001766591.1"; level 2; transcript_support_level "2"; hgnc_id "HGNC:52567"; tag "basic"; havana_gene "OTTHUMG00000000733.13"; havana_transcript "OTTHUMT00000001814.2";	+	exon	chr1	4422647	4422762	-	Tigger19b	DNA	TcMar-Tigger
chr1	4422760	4423187	gene_id "ENSG00000235054.4"; transcript_id "ENST00000423197.2"; gene_type "lncRNA"; gene_name "LINC01777"; transcript_type "lncRNA"; transcript_name "LINC01777-201"; exon_number 4; exon_id "ENSE00001766591.1"; level 2; transcript_support_level "2"; hgnc_id "HGNC:52567"; tag "basic"; havana_gene "OTTHUMG00000000733.13"; havana_transcript "OTTHUMT00000001814.2";	+	exon	chr1	4423027	4423417	+	LTR16A1	LTR	ERVL
chr1	4423348	4423448	gene_id "ENSG00000235054.4"; transcript_id "ENST00000423197.2"; gene_type "lncRNA"; gene_name "LINC01777"; transcript_type "lncRNA"; transcript_name "LINC01777-201"; exon_number 5; exon_id "ENSE00001806637.1"; level 2; transcript_support_level "2"; hgnc_id "HGNC:52567"; tag "basic"; havana_gene "OTTHUMG00000000733.13"; havana_transcript "OTTHUMT00000001814.2";	+	exon	chr1	4423027	4423417	+	LTR16A1	LTR	ERVL
chr1	4423994	4424687	gene_id "ENSG00000235054.4"; transcript_id "ENST00000423197.2"; gene_type "lncRNA"; gene_name "LINC01777"; transcript_type "lncRNA"; transcript_name "LINC01777-201"; exon_number 6; exon_id "ENSE00001740653.1"; level 2; transcript_support_level "2"; hgnc_id "HGNC:52567"; tag "basic"; havana_gene "OTTHUMG00000000733.13"; havana_transcript "OTTHUMT00000001814.2";	+	exon	chr1	4423838	4424045	+	MER31B	LTR	ERV1
chr1	4423994	4424687	gene_id "ENSG00000235054.4"; transcript_id "ENST00000423197.2"; gene_type "lncRNA"; gene_name "LINC01777"; transcript_type "lncRNA"; transcript_name "LINC01777-201"; exon_number 6; exon_id "ENSE00001740653.1"; level 2; transcript_support_level "2"; hgnc_id "HGNC:52567"; tag "basic"; havana_gene "OTTHUMG00000000733.13"; havana_transcript "OTTHUMT00000001814.2";	+	exon	chr1	4424055	4424353	+	MLT1C	LTR	ERVL-MaLR
chr1	4423994	4424687	gene_id "ENSG00000235054.4"; transcript_id "ENST00000423197.2"; gene_type "lncRNA"; gene_name "LINC01777"; transcript_type "lncRNA"; transcript_name "LINC01777-201"; exon_number 6; exon_id "ENSE00001740653.1"; level 2; transcript_support_level "2"; hgnc_id "HGNC:52567"; tag "basic"; havana_gene "OTTHUMG00000000733.13"; havana_transcript "OTTHUMT00000001814.2";	+	exon	chr1	4424428	4424765	+	MER61A	LTR	ERV1
chr1	4412079	4412349	gene_id "ENSG00000235054.4"; transcript_id "ENST00000665284.1"; gene_type "lncRNA"; gene_name "LINC01777"; transcript_type "lncRNA"; transcript_name "LINC01777-208"; exon_number 1; exon_id "ENSE00003875649.1"; level 2; hgnc_id "HGNC:52567"; tag "TAGENE"; havana_gene "OTTHUMG00000000733.13"; havana_transcript "OTTHUMT00000518877.1";	+	exon	chr1	4411693	4412409	-	MER50	LTR	ERV1
chr1	4412081	4412632	gene_id "ENSG00000235054.4"; transcript_id "ENST00000663417.1"; gene_type "lncRNA"; gene_name "LINC01777"; transcript_type "lncRNA"; transcript_name "LINC01777-207"; exon_number 1; exon_id "ENSE00003866393.1"; level 2; hgnc_id "HGNC:52567"; tag "TAGENE"; havana_gene "OTTHUMG00000000733.13"; havana_transcript "OTTHUMT00000513946.1";	+	exon	chr1	4411693	4412409	-	MER50	LTR	ERV1
chr1	4412081	4412632	gene_id "ENSG00000235054.4"; transcript_id "ENST00000663417.1"; gene_type "lncRNA"; gene_name "LINC01777"; transcript_type "lncRNA"; transcript_name "LINC01777-207"; exon_number 1; exon_id "ENSE00003866393.1"; level 2; hgnc_id "HGNC:52567"; tag "TAGENE"; havana_gene "OTTHUMG00000000733.13"; havana_transcript "OTTHUMT00000513946.1";	+	exon	chr1	4412532	4412756	-	L1ME3G	LINE	L1
chr1	4412089	4412632	gene_id "ENSG00000235054.4"; transcript_id "ENST00000670434.1"; gene_type "lncRNA"; gene_name "LINC01777"; transcript_type "lncRNA"; transcript_name "LINC01777-212"; exon_number 1; exon_id "ENSE00003878567.1"; level 2; hgnc_id "HGNC:52567"; tag "TAGENE"; havana_gene "OTTHUMG00000000733.13"; havana_transcript "OTTHUMT00000526105.1";	+	exon	chr1	4411693	4412409	-	MER50	LTR	ERV1
chr1	4412089	4412632	gene_id "ENSG00000235054.4"; transcript_id "ENST00000670434.1"; gene_type "lncRNA"; gene_name "LINC01777"; transcript_type "lncRNA"; transcript_name "LINC01777-212"; exon_number 1; exon_id "ENSE00003878567.1"; level 2; hgnc_id "HGNC:52567"; tag "TAGENE"; havana_gene "OTTHUMG00000000733.13"; havana_transcript "OTTHUMT00000526105.1";	+	exon	chr1	4412532	4412756	-	L1ME3G	LINE	L1
chr1	4412095	4412632	gene_id "ENSG00000235054.4"; transcript_id "ENST00000668086.1"; gene_type "lncRNA"; gene_name "LINC01777"; transcript_type "lncRNA"; transcript_name "LINC01777-210"; exon_number 1; exon_id "ENSE00003856966.1"; level 2; hgnc_id "HGNC:52567"; tag "TAGENE"; havana_gene "OTTHUMG00000000733.13"; havana_transcript "OTTHUMT00000520986.1";	+	exon	chr1	4411693	4412409	-	MER50	LTR	ERV1
chr1	4412095	4412632	gene_id "ENSG00000235054.4"; transcript_id "ENST00000668086.1"; gene_type "lncRNA"; gene_name "LINC01777"; transcript_type "lncRNA"; transcript_name "LINC01777-210"; exon_number 1; exon_id "ENSE00003856966.1"; level 2; hgnc_id "HGNC:52567"; tag "TAGENE"; havana_gene "OTTHUMG00000000733.13"; havana_transcript "OTTHUMT00000520986.1";	+	exon	chr1	4412532	4412756	-	L1ME3G	LINE	L1
chr1	4423348	4423448	gene_id "ENSG00000235054.4"; transcript_id "ENST00000668086.1"; gene_type "lncRNA"; gene_name "LINC01777"; transcript_type "lncRNA"; transcript_name "LINC01777-210"; exon_number 4; exon_id "ENSE00001806637.1"; level 2; hgnc_id "HGNC:52567"; tag "TAGENE"; havana_gene "OTTHUMG00000000733.13"; havana_transcript "OTTHUMT00000520986.1";	+	exon	chr1	4423027	4423417	+	LTR16A1	LTR	ERVL
chr1	4423994	4424687	gene_id "ENSG00000235054.4"; transcript_id "ENST00000668086.1"; gene_type "lncRNA"; gene_name "LINC01777"; transcript_type "lncRNA"; transcript_name "LINC01777-210"; exon_number 5; exon_id "ENSE00001740653.1"; level 2; hgnc_id "HGNC:52567"; tag "TAGENE"; havana_gene "OTTHUMG00000000733.13"; havana_transcript "OTTHUMT00000520986.1";	+	exon	chr1	4423838	4424045	+	MER31B	LTR	ERV1
chr1	4423994	4424687	gene_id "ENSG00000235054.4"; transcript_id "ENST00000668086.1"; gene_type "lncRNA"; gene_name "LINC01777"; transcript_type "lncRNA"; transcript_name "LINC01777-210"; exon_number 5; exon_id "ENSE00001740653.1"; level 2; hgnc_id "HGNC:52567"; tag "TAGENE"; havana_gene "OTTHUMG00000000733.13"; havana_transcript "OTTHUMT00000520986.1";	+	exon	chr1	4424055	4424353	+	MLT1C	LTR	ERVL-MaLR
chr1	4423994	4424687	gene_id "ENSG00000235054.4"; transcript_id "ENST00000668086.1"; gene_type "lncRNA"; gene_name "LINC01777"; transcript_type "lncRNA"; transcript_name "LINC01777-210"; exon_number 5; exon_id "ENSE00001740653.1"; level 2; hgnc_id "HGNC:52567"; tag "TAGENE"; havana_gene "OTTHUMG00000000733.13"; havana_transcript "OTTHUMT00000520986.1";	+	exon	chr1	4424428	4424765	+	MER61A	LTR	ERV1
chr1	4412096	4412349	gene_id "ENSG00000235054.4"; transcript_id "ENST00000633821.2"; gene_type "lncRNA"; gene_name "LINC01777"; transcript_type "lncRNA"; transcript_name "LINC01777-202"; exon_number 1; exon_id "ENSE00003782565.2"; level 2; transcript_support_level "4"; hgnc_id "HGNC:52567"; tag "TAGENE"; havana_gene "OTTHUMG00000000733.13"; havana_transcript "OTTHUMT00000519640.1";	+	exon	chr1	4411693	4412409	-	MER50	LTR	ERV1
chr1	4412139	4412349	gene_id "ENSG00000235054.4"; transcript_id "ENST00000671656.1"; gene_type "lncRNA"; gene_name "LINC01777"; transcript_type "lncRNA"; transcript_name "LINC01777-213"; exon_number 1; exon_id "ENSE00003790039.2"; level 2; hgnc_id "HGNC:52567"; tag "TAGENE"; havana_gene "OTTHUMG00000000733.13"; havana_transcript "OTTHUMT00000515493.1";	+	exon	chr1	4411693	4412409	-	MER50	LTR	ERV1
chr1	4412139	4412349	gene_id "ENSG00000235054.4"; transcript_id "ENST00000659315.1"; gene_type "lncRNA"; gene_name "LINC01777"; transcript_type "lncRNA"; transcript_name "LINC01777-206"; exon_number 1; exon_id "ENSE00003790039.2"; level 2; hgnc_id "HGNC:52567"; tag "TAGENE"; havana_gene "OTTHUMG00000000733.13"; havana_transcript "OTTHUMT00000520529.1";	+	exon	chr1	4411693	4412409	-	MER50	LTR	ERV1
chr1	4422876	4423187	gene_id "ENSG00000235054.4"; transcript_id "ENST00000659315.1"; gene_type "lncRNA"; gene_name "LINC01777"; transcript_type "lncRNA"; transcript_name "LINC01777-206"; exon_number 4; exon_id "ENSE00003789805.1"; level 2; hgnc_id "HGNC:52567"; tag "TAGENE"; havana_gene "OTTHUMG00000000733.13"; havana_transcript "OTTHUMT00000520529.1";	+	exon	chr1	4423027	4423417	+	LTR16A1	LTR	ERVL
chr1	4423348	4423448	gene_id "ENSG00000235054.4"; transcript_id "ENST00000659315.1"; gene_type "lncRNA"; gene_name "LINC01777"; transcript_type "lncRNA"; transcript_name "LINC01777-206"; exon_number 5; exon_id "ENSE00001806637.1"; level 2; hgnc_id "HGNC:52567"; tag "TAGENE"; havana_gene "OTTHUMG00000000733.13"; havana_transcript "OTTHUMT00000520529.1";	+	exon	chr1	4423027	4423417	+	LTR16A1	LTR	ERVL
chr1	4423994	4424687	gene_id "ENSG00000235054.4"; transcript_id "ENST00000659315.1"; gene_type "lncRNA"; gene_name "LINC01777"; transcript_type "lncRNA"; transcript_name "LINC01777-206"; exon_number 6; exon_id "ENSE00001740653.1"; level 2; hgnc_id "HGNC:52567"; tag "TAGENE"; havana_gene "OTTHUMG00000000733.13"; havana_transcript "OTTHUMT00000520529.1";	+	exon	chr1	4423838	4424045	+	MER31B	LTR	ERV1
chr1	4423994	4424687	gene_id "ENSG00000235054.4"; transcript_id "ENST00000659315.1"; gene_type "lncRNA"; gene_name "LINC01777"; transcript_type "lncRNA"; transcript_name "LINC01777-206"; exon_number 6; exon_id "ENSE00001740653.1"; level 2; hgnc_id "HGNC:52567"; tag "TAGENE"; havana_gene "OTTHUMG00000000733.13"; havana_transcript "OTTHUMT00000520529.1";	+	exon	chr1	4424055	4424353	+	MLT1C	LTR	ERVL-MaLR
chr1	4423994	4424687	gene_id "ENSG00000235054.4"; transcript_id "ENST00000659315.1"; gene_type "lncRNA"; gene_name "LINC01777"; transcript_type "lncRNA"; transcript_name "LINC01777-206"; exon_number 6; exon_id "ENSE00001740653.1"; level 2; hgnc_id "HGNC:52567"; tag "TAGENE"; havana_gene "OTTHUMG00000000733.13"; havana_transcript "OTTHUMT00000520529.1";	+	exon	chr1	4424428	4424765	+	MER61A	LTR	ERV1
chr1	4422876	4423187	gene_id "ENSG00000235054.4"; transcript_id "ENST00000667352.1"; gene_type "lncRNA"; gene_name "LINC01777"; transcript_type "lncRNA"; transcript_name "LINC01777-209"; exon_number 3; exon_id "ENSE00003789805.1"; level 2; hgnc_id "HGNC:52567"; tag "TAGENE"; havana_gene "OTTHUMG00000000733.13"; havana_transcript "OTTHUMT00000518521.1";	+	exon	chr1	4423027	4423417	+	LTR16A1	LTR	ERVL
chr1	4423994	4424687	gene_id "ENSG00000235054.4"; transcript_id "ENST00000667352.1"; gene_type "lncRNA"; gene_name "LINC01777"; transcript_type "lncRNA"; transcript_name "LINC01777-209"; exon_number 4; exon_id "ENSE00001740653.1"; level 2; hgnc_id "HGNC:52567"; tag "TAGENE"; havana_gene "OTTHUMG00000000733.13"; havana_transcript "OTTHUMT00000518521.1";	+	exon	chr1	4423838	4424045	+	MER31B	LTR	ERV1
chr1	4423994	4424687	gene_id "ENSG00000235054.4"; transcript_id "ENST00000667352.1"; gene_type "lncRNA"; gene_name "LINC01777"; transcript_type "lncRNA"; transcript_name "LINC01777-209"; exon_number 4; exon_id "ENSE00001740653.1"; level 2; hgnc_id "HGNC:52567"; tag "TAGENE"; havana_gene "OTTHUMG00000000733.13"; havana_transcript "OTTHUMT00000518521.1";	+	exon	chr1	4424055	4424353	+	MLT1C	LTR	ERVL-MaLR
chr1	4423994	4424687	gene_id "ENSG00000235054.4"; transcript_id "ENST00000667352.1"; gene_type "lncRNA"; gene_name "LINC01777"; transcript_type "lncRNA"; transcript_name "LINC01777-209"; exon_number 4; exon_id "ENSE00001740653.1"; level 2; hgnc_id "HGNC:52567"; tag "TAGENE"; havana_gene "OTTHUMG00000000733.13"; havana_transcript "OTTHUMT00000518521.1";	+	exon	chr1	4424428	4424765	+	MER61A	LTR	ERV1
chr1	4422876	4423187	gene_id "ENSG00000235054.4"; transcript_id "ENST00000635642.1"; gene_type "lncRNA"; gene_name "LINC01777"; transcript_type "lncRNA"; transcript_name "LINC01777-205"; exon_number 2; exon_id "ENSE00003789805.1"; level 2; transcript_support_level "5"; hgnc_id "HGNC:52567"; tag "non_submitted_evidence"; havana_gene "OTTHUMG00000000733.13"; havana_transcript "OTTHUMT00000488596.1";	+	exon	chr1	4423027	4423417	+	LTR16A1	LTR	ERVL
chr1	4423348	4423448	gene_id "ENSG00000235054.4"; transcript_id "ENST00000635642.1"; gene_type "lncRNA"; gene_name "LINC01777"; transcript_type "lncRNA"; transcript_name "LINC01777-205"; exon_number 3; exon_id "ENSE00001806637.1"; level 2; transcript_support_level "5"; hgnc_id "HGNC:52567"; tag "non_submitted_evidence"; havana_gene "OTTHUMG00000000733.13"; havana_transcript "OTTHUMT00000488596.1";	+	exon	chr1	4423027	4423417	+	LTR16A1	LTR	ERVL
chr1	4423994	4424689	gene_id "ENSG00000235054.4"; transcript_id "ENST00000635642.1"; gene_type "lncRNA"; gene_name "LINC01777"; transcript_type "lncRNA"; transcript_name "LINC01777-205"; exon_number 4; exon_id "ENSE00003784926.1"; level 2; transcript_support_level "5"; hgnc_id "HGNC:52567"; tag "non_submitted_evidence"; havana_gene "OTTHUMG00000000733.13"; havana_transcript "OTTHUMT00000488596.1";	+	exon	chr1	4423838	4424045	+	MER31B	LTR	ERV1
chr1	4423994	4424689	gene_id "ENSG00000235054.4"; transcript_id "ENST00000635642.1"; gene_type "lncRNA"; gene_name "LINC01777"; transcript_type "lncRNA"; transcript_name "LINC01777-205"; exon_number 4; exon_id "ENSE00003784926.1"; level 2; transcript_support_level "5"; hgnc_id "HGNC:52567"; tag "non_submitted_evidence"; havana_gene "OTTHUMG00000000733.13"; havana_transcript "OTTHUMT00000488596.1";	+	exon	chr1	4424055	4424353	+	MLT1C	LTR	ERVL-MaLR
chr1	4423994	4424689	gene_id "ENSG00000235054.4"; transcript_id "ENST00000635642.1"; gene_type "lncRNA"; gene_name "LINC01777"; transcript_type "lncRNA"; transcript_name "LINC01777-205"; exon_number 4; exon_id "ENSE00003784926.1"; level 2; transcript_support_level "5"; hgnc_id "HGNC:52567"; tag "non_submitted_evidence"; havana_gene "OTTHUMG00000000733.13"; havana_transcript "OTTHUMT00000488596.1";	+	exon	chr1	4424428	4424765	+	MER61A	LTR	ERV1
chr1	4479131	4482350	gene_id "ENSG00000284694.1"; transcript_id "ENST00000641472.1"; gene_type "lncRNA"; gene_name "ENSG00000284694"; transcript_type "lncRNA"; transcript_name "ENST00000641472"; exon_number 2; exon_id "ENSE00003814124.1"; level 2; tag "RNA_Seq_supported_only"; tag "basic"; tag "Ensembl_canonical"; havana_gene "OTTHUMG00000192283.1"; havana_transcript "OTTHUMT00000493393.1";	-	exon	chr1	4478436	4479301	-	L1PB2	LINE	L1
chr1	4479131	4482350	gene_id "ENSG00000284694.1"; transcript_id "ENST00000641472.1"; gene_type "lncRNA"; gene_name "ENSG00000284694"; transcript_type "lncRNA"; transcript_name "ENST00000641472"; exon_number 2; exon_id "ENSE00003814124.1"; level 2; tag "RNA_Seq_supported_only"; tag "basic"; tag "Ensembl_canonical"; havana_gene "OTTHUMG00000192283.1"; havana_transcript "OTTHUMT00000493393.1";	-	exon	chr1	4479540	4479772	-	L2a	LINE	L2
chr1	4479131	4482350	gene_id "ENSG00000284694.1"; transcript_id "ENST00000641472.1"; gene_type "lncRNA"; gene_name "ENSG00000284694"; transcript_type "lncRNA"; transcript_name "ENST00000641472"; exon_number 2; exon_id "ENSE00003814124.1"; level 2; tag "RNA_Seq_supported_only"; tag "basic"; tag "Ensembl_canonical"; havana_gene "OTTHUMG00000192283.1"; havana_transcript "OTTHUMT00000493393.1";	-	exon	chr1	4479868	4480308	+	L2a	LINE	L2
chr1	4479131	4482350	gene_id "ENSG00000284694.1"; transcript_id "ENST00000641472.1"; gene_type "lncRNA"; gene_name "ENSG00000284694"; transcript_type "lncRNA"; transcript_name "ENST00000641472"; exon_number 2; exon_id "ENSE00003814124.1"; level 2; tag "RNA_Seq_supported_only"; tag "basic"; tag "Ensembl_canonical"; havana_gene "OTTHUMG00000192283.1"; havana_transcript "OTTHUMT00000493393.1";	-	exon	chr1	4481435	4481581	-	MLT1H1	LTR	ERVL-MaLR
chr1	4479131	4482350	gene_id "ENSG00000284694.1"; transcript_id "ENST00000641472.1"; gene_type "lncRNA"; gene_name "ENSG00000284694"; transcript_type "lncRNA"; transcript_name "ENST00000641472"; exon_number 2; exon_id "ENSE00003814124.1"; level 2; tag "RNA_Seq_supported_only"; tag "basic"; tag "Ensembl_canonical"; havana_gene "OTTHUMG00000192283.1"; havana_transcript "OTTHUMT00000493393.1";	-	exon	chr1	4481833	4481904	-	MLT1H1	LTR	ERVL-MaLR
chr1	4552105	4552145	gene_id "ENSG00000227169.2"; transcript_id "ENST00000438791.2"; gene_type "lncRNA"; gene_name "ENSG00000227169"; transcript_type "lncRNA"; transcript_name "ENST00000438791"; exon_number 1; exon_id "ENSE00001625942.2"; level 2; transcript_support_level "3"; tag "basic"; tag "Ensembl_canonical"; havana_gene "OTTHUMG00000000646.2"; havana_transcript "OTTHUMT00000001544.2";	-	exon	chr1	4552139	4552493	-	THE1A	LTR	ERVL-MaLR
chr1	4571481	4571629	gene_id "ENSG00000232596.3"; transcript_id "ENST00000634256.1"; gene_type "lncRNA"; gene_name "LINC01646"; transcript_type "lncRNA"; transcript_name "LINC01646-202"; exon_number 1; exon_id "ENSE00003786837.1"; level 2; transcript_support_level "5"; hgnc_id "HGNC:52433"; tag "non_submitted_evidence"; tag "Ensembl_canonical"; havana_gene "OTTHUMG00000000647.7"; havana_transcript "OTTHUMT00000488592…	+	exon	chr1	4571304	4571519	+	MIRb	SINE	MIR
chr1	4571481	4571629	gene_id "ENSG00000232596.3"; transcript_id "ENST00000634256.1"; gene_type "lncRNA"; gene_name "LINC01646"; transcript_type "lncRNA"; transcript_name "LINC01646-202"; exon_number 1; exon_id "ENSE00003786837.1"; level 2; transcript_support_level "5"; hgnc_id "HGNC:52433"; tag "non_submitted_evidence"; tag "Ensembl_canonical"; havana_gene "OTTHUMG00000000647.7"; havana_transcript "OTTHUMT00000488592…	+	exon	chr1	4571559	4571760	+	MER103C	DNA	hAT-Charlie
chr1	4593052	4594009	gene_id "ENSG00000232596.3"; transcript_id "ENST00000634256.1"; gene_type "lncRNA"; gene_name "LINC01646"; transcript_type "lncRNA"; transcript_name "LINC01646-202"; exon_number 2; exon_id "ENSE00003785425.1"; level 2; transcript_support_level "5"; hgnc_id "HGNC:52433"; tag "non_submitted_evidence"; tag "Ensembl_canonical"; havana_gene "OTTHUMG00000000647.7"; havana_transcript "OTTHUMT00000488592…	+	exon	chr1	4592703	4593093	+	L2a	LINE	L2
chr1	4593052	4594009	gene_id "ENSG00000232596.3"; transcript_id "ENST00000634256.1"; gene_type "lncRNA"; gene_name "LINC01646"; transcript_type "lncRNA"; transcript_name "LINC01646-202"; exon_number 2; exon_id "ENSE00003785425.1"; level 2; transcript_support_level "5"; hgnc_id "HGNC:52433"; tag "non_submitted_evidence"; tag "Ensembl_canonical"; havana_gene "OTTHUMG00000000647.7"; havana_transcript "OTTHUMT00000488592…	+	exon	chr1	4593782	4593931	-	MLT1D	LTR	ERVL-MaLR
chr1	4571489	4571629	gene_id "ENSG00000232596.3"; transcript_id "ENST00000667354.1"; gene_type "lncRNA"; gene_name "LINC01646"; transcript_type "lncRNA"; transcript_name "LINC01646-208"; exon_number 1; exon_id "ENSE00003859236.1"; level 2; hgnc_id "HGNC:52433"; tag "basic"; tag "TAGENE"; havana_gene "OTTHUMG00000000647.7"; havana_transcript "OTTHUMT00000516882.1";	+	exon	chr1	4571304	4571519	+	MIRb	SINE	MIR
chr1	4571489	4571629	gene_id "ENSG00000232596.3"; transcript_id "ENST00000667354.1"; gene_type "lncRNA"; gene_name "LINC01646"; transcript_type "lncRNA"; transcript_name "LINC01646-208"; exon_number 1; exon_id "ENSE00003859236.1"; level 2; hgnc_id "HGNC:52433"; tag "basic"; tag "TAGENE"; havana_gene "OTTHUMG00000000647.7"; havana_transcript "OTTHUMT00000516882.1";	+	exon	chr1	4571559	4571760	+	MER103C	DNA	hAT-Charlie
chr1	4572470	4572592	gene_id "ENSG00000232596.3"; transcript_id "ENST00000667354.1"; gene_type "lncRNA"; gene_name "LINC01646"; transcript_type "lncRNA"; transcript_name "LINC01646-208"; exon_number 2; exon_id "ENSE00001754951.1"; level 2; hgnc_id "HGNC:52433"; tag "basic"; tag "TAGENE"; havana_gene "OTTHUMG00000000647.7"; havana_transcript "OTTHUMT00000516882.1";	+	exon	chr1	4572462	4573208	-	L1MD3	LINE	L1
chr1	4593052	4593190	gene_id "ENSG00000232596.3"; transcript_id "ENST00000667354.1"; gene_type "lncRNA"; gene_name "LINC01646"; transcript_type "lncRNA"; transcript_name "LINC01646-208"; exon_number 3; exon_id "ENSE00003873994.1"; level 2; hgnc_id "HGNC:52433"; tag "basic"; tag "TAGENE"; havana_gene "OTTHUMG00000000647.7"; havana_transcript "OTTHUMT00000516882.1";	+	exon	chr1	4592703	4593093	+	L2a	LINE	L2
chr1	4593700	4594009	gene_id "ENSG00000232596.3"; transcript_id "ENST00000667354.1"; gene_type "lncRNA"; gene_name "LINC01646"; transcript_type "lncRNA"; transcript_name "LINC01646-208"; exon_number 4; exon_id "ENSE00003863135.1"; level 2; hgnc_id "HGNC:52433"; tag "basic"; tag "TAGENE"; havana_gene "OTTHUMG00000000647.7"; havana_transcript "OTTHUMT00000516882.1";	+	exon	chr1	4593782	4593931	-	MLT1D	LTR	ERVL-MaLR
chr1	4571499	4571629	gene_id "ENSG00000232596.3"; transcript_id "ENST00000666685.1"; gene_type "lncRNA"; gene_name "LINC01646"; transcript_type "lncRNA"; transcript_name "LINC01646-207"; exon_number 1; exon_id "ENSE00003860978.1"; level 2; hgnc_id "HGNC:52433"; tag "TAGENE"; havana_gene "OTTHUMG00000000647.7"; havana_transcript "OTTHUMT00000521616.1";	+	exon	chr1	4571304	4571519	+	MIRb	SINE	MIR
chr1	4571499	4571629	gene_id "ENSG00000232596.3"; transcript_id "ENST00000666685.1"; gene_type "lncRNA"; gene_name "LINC01646"; transcript_type "lncRNA"; transcript_name "LINC01646-207"; exon_number 1; exon_id "ENSE00003860978.1"; level 2; hgnc_id "HGNC:52433"; tag "TAGENE"; havana_gene "OTTHUMG00000000647.7"; havana_transcript "OTTHUMT00000521616.1";	+	exon	chr1	4571559	4571760	+	MER103C	DNA	hAT-Charlie
chr1	4593052	4594016	gene_id "ENSG00000232596.3"; transcript_id "ENST00000666685.1"; gene_type "lncRNA"; gene_name "LINC01646"; transcript_type "lncRNA"; transcript_name "LINC01646-207"; exon_number 2; exon_id "ENSE00003884008.1"; level 2; hgnc_id "HGNC:52433"; tag "TAGENE"; havana_gene "OTTHUMG00000000647.7"; havana_transcript "OTTHUMT00000521616.1";	+	exon	chr1	4592703	4593093	+	L2a	LINE	L2
chr1	4593052	4594016	gene_id "ENSG00000232596.3"; transcript_id "ENST00000666685.1"; gene_type "lncRNA"; gene_name "LINC01646"; transcript_type "lncRNA"; transcript_name "LINC01646-207"; exon_number 2; exon_id "ENSE00003884008.1"; level 2; hgnc_id "HGNC:52433"; tag "TAGENE"; havana_gene "OTTHUMG00000000647.7"; havana_transcript "OTTHUMT00000521616.1";	+	exon	chr1	4593782	4593931	-	MLT1D	LTR	ERVL-MaLR
chr1	4571504	4571629	gene_id "ENSG00000232596.3"; transcript_id "ENST00000635556.1"; gene_type "lncRNA"; gene_name "LINC01646"; transcript_type "lncRNA"; transcript_name "LINC01646-203"; exon_number 1; exon_id "ENSE00003784838.1"; level 2; transcript_support_level "5"; hgnc_id "HGNC:52433"; tag "non_submitted_evidence"; havana_gene "OTTHUMG00000000647.7"; havana_transcript "OTTHUMT00000488593.1";	+	exon	chr1	4571304	4571519	+	MIRb	SINE	MIR
chr1	4571504	4571629	gene_id "ENSG00000232596.3"; transcript_id "ENST00000635556.1"; gene_type "lncRNA"; gene_name "LINC01646"; transcript_type "lncRNA"; transcript_name "LINC01646-203"; exon_number 1; exon_id "ENSE00003784838.1"; level 2; transcript_support_level "5"; hgnc_id "HGNC:52433"; tag "non_submitted_evidence"; havana_gene "OTTHUMG00000000647.7"; havana_transcript "OTTHUMT00000488593.1";	+	exon	chr1	4571559	4571760	+	MER103C	DNA	hAT-Charlie
chr1	4572470	4572592	gene_id "ENSG00000232596.3"; transcript_id "ENST00000635556.1"; gene_type "lncRNA"; gene_name "LINC01646"; transcript_type "lncRNA"; transcript_name "LINC01646-203"; exon_number 2; exon_id "ENSE00001754951.1"; level 2; transcript_support_level "5"; hgnc_id "HGNC:52433"; tag "non_submitted_evidence"; havana_gene "OTTHUMG00000000647.7"; havana_transcript "OTTHUMT00000488593.1";	+	exon	chr1	4572462	4573208	-	L1MD3	LINE	L1
chr1	4582277	4582574	gene_id "ENSG00000232596.3"; transcript_id "ENST00000635556.1"; gene_type "lncRNA"; gene_name "LINC01646"; transcript_type "lncRNA"; transcript_name "LINC01646-203"; exon_number 3; exon_id "ENSE00001690743.1"; level 2; transcript_support_level "5"; hgnc_id "HGNC:52433"; tag "non_submitted_evidence"; havana_gene "OTTHUMG00000000647.7"; havana_transcript "OTTHUMT00000488593.1";	+	exon	chr1	4582284	4582642	-	MLT1N2	LTR	ERVL-MaLR
chr1	4583342	4583708	gene_id "ENSG00000232596.3"; transcript_id "ENST00000635556.1"; gene_type "lncRNA"; gene_name "LINC01646"; transcript_type "lncRNA"; transcript_name "LINC01646-203"; exon_number 4; exon_id "ENSE00003788186.1"; level 2; transcript_support_level "5"; hgnc_id "HGNC:52433"; tag "non_submitted_evidence"; havana_gene "OTTHUMG00000000647.7"; havana_transcript "OTTHUMT00000488593.1";	+	exon	chr1	4583435	4583584	-	L2	LINE	L2
chr1	4571504	4571629	gene_id "ENSG00000232596.3"; transcript_id "ENST00000659083.1"; gene_type "lncRNA"; gene_name "LINC01646"; transcript_type "lncRNA"; transcript_name "LINC01646-205"; exon_number 1; exon_id "ENSE00003784838.1"; level 2; hgnc_id "HGNC:52433"; tag "basic"; tag "TAGENE"; havana_gene "OTTHUMG00000000647.7"; havana_transcript "OTTHUMT00000519612.1";	+	exon	chr1	4571304	4571519	+	MIRb	SINE	MIR
chr1	4571504	4571629	gene_id "ENSG00000232596.3"; transcript_id "ENST00000659083.1"; gene_type "lncRNA"; gene_name "LINC01646"; transcript_type "lncRNA"; transcript_name "LINC01646-205"; exon_number 1; exon_id "ENSE00003784838.1"; level 2; hgnc_id "HGNC:52433"; tag "basic"; tag "TAGENE"; havana_gene "OTTHUMG00000000647.7"; havana_transcript "OTTHUMT00000519612.1";	+	exon	chr1	4571559	4571760	+	MER103C	DNA	hAT-Charlie
chr1	4575322	4575450	gene_id "ENSG00000232596.3"; transcript_id "ENST00000659083.1"; gene_type "lncRNA"; gene_name "LINC01646"; transcript_type "lncRNA"; transcript_name "LINC01646-205"; exon_number 2; exon_id "ENSE00003859887.1"; level 2; hgnc_id "HGNC:52433"; tag "basic"; tag "TAGENE"; havana_gene "OTTHUMG00000000647.7"; havana_transcript "OTTHUMT00000519612.1";	+	exon	chr1	4575290	4575575	-	L2	LINE	L2
chr1	4593052	4594009	gene_id "ENSG00000232596.3"; transcript_id "ENST00000659083.1"; gene_type "lncRNA"; gene_name "LINC01646"; transcript_type "lncRNA"; transcript_name "LINC01646-205"; exon_number 3; exon_id "ENSE00003785425.1"; level 2; hgnc_id "HGNC:52433"; tag "basic"; tag "TAGENE"; havana_gene "OTTHUMG00000000647.7"; havana_transcript "OTTHUMT00000519612.1";	+	exon	chr1	4592703	4593093	+	L2a	LINE	L2
chr1	4593052	4594009	gene_id "ENSG00000232596.3"; transcript_id "ENST00000659083.1"; gene_type "lncRNA"; gene_name "LINC01646"; transcript_type "lncRNA"; transcript_name "LINC01646-205"; exon_number 3; exon_id "ENSE00003785425.1"; level 2; hgnc_id "HGNC:52433"; tag "basic"; tag "TAGENE"; havana_gene "OTTHUMG00000000647.7"; havana_transcript "OTTHUMT00000519612.1";	+	exon	chr1	4593782	4593931	-	MLT1D	LTR	ERVL-MaLR
chr1	4571513	4571629	gene_id "ENSG00000232596.3"; transcript_id "ENST00000659059.1"; gene_type "lncRNA"; gene_name "LINC01646"; transcript_type "lncRNA"; transcript_name "LINC01646-204"; exon_number 1; exon_id "ENSE00003864498.1"; level 2; hgnc_id "HGNC:52433"; tag "TAGENE"; havana_gene "OTTHUMG00000000647.7"; havana_transcript "OTTHUMT00000513190.1";	+	exon	chr1	4571304	4571519	+	MIRb	SINE	MIR
chr1	4571513	4571629	gene_id "ENSG00000232596.3"; transcript_id "ENST00000659059.1"; gene_type "lncRNA"; gene_name "LINC01646"; transcript_type "lncRNA"; transcript_name "LINC01646-204"; exon_number 1; exon_id "ENSE00003864498.1"; level 2; hgnc_id "HGNC:52433"; tag "TAGENE"; havana_gene "OTTHUMG00000000647.7"; havana_transcript "OTTHUMT00000513190.1";	+	exon	chr1	4571559	4571760	+	MER103C	DNA	hAT-Charlie
chr1	4572470	4572592	gene_id "ENSG00000232596.3"; transcript_id "ENST00000659059.1"; gene_type "lncRNA"; gene_name "LINC01646"; transcript_type "lncRNA"; transcript_name "LINC01646-204"; exon_number 2; exon_id "ENSE00001754951.1"; level 2; hgnc_id "HGNC:52433"; tag "TAGENE"; havana_gene "OTTHUMG00000000647.7"; havana_transcript "OTTHUMT00000513190.1";	+	exon	chr1	4572462	4573208	-	L1MD3	LINE	L1
chr1	4593052	4594016	gene_id "ENSG00000232596.3"; transcript_id "ENST00000659059.1"; gene_type "lncRNA"; gene_name "LINC01646"; transcript_type "lncRNA"; transcript_name "LINC01646-204"; exon_number 3; exon_id "ENSE00003884008.1"; level 2; hgnc_id "HGNC:52433"; tag "TAGENE"; havana_gene "OTTHUMG00000000647.7"; havana_transcript "OTTHUMT00000513190.1";	+	exon	chr1	4592703	4593093	+	L2a	LINE	L2
chr1	4593052	4594016	gene_id "ENSG00000232596.3"; transcript_id "ENST00000659059.1"; gene_type "lncRNA"; gene_name "LINC01646"; transcript_type "lncRNA"; transcript_name "LINC01646-204"; exon_number 3; exon_id "ENSE00003884008.1"; level 2; hgnc_id "HGNC:52433"; tag "TAGENE"; havana_gene "OTTHUMG00000000647.7"; havana_transcript "OTTHUMT00000513190.1";	+	exon	chr1	4593782	4593931	-	MLT1D	LTR	ERVL-MaLR
chr1	4571516	4571629	gene_id "ENSG00000232596.3"; transcript_id "ENST00000661628.1"; gene_type "lncRNA"; gene_name "LINC01646"; transcript_type "lncRNA"; transcript_name "LINC01646-206"; exon_number 1; exon_id "ENSE00003875104.1"; level 2; hgnc_id "HGNC:52433"; tag "basic"; tag "TAGENE"; havana_gene "OTTHUMG00000000647.7"; havana_transcript "OTTHUMT00000521261.1";	+	exon	chr1	4571304	4571519	+	MIRb	SINE	MIR
chr1	4571516	4571629	gene_id "ENSG00000232596.3"; transcript_id "ENST00000661628.1"; gene_type "lncRNA"; gene_name "LINC01646"; transcript_type "lncRNA"; transcript_name "LINC01646-206"; exon_number 1; exon_id "ENSE00003875104.1"; level 2; hgnc_id "HGNC:52433"; tag "basic"; tag "TAGENE"; havana_gene "OTTHUMG00000000647.7"; havana_transcript "OTTHUMT00000521261.1";	+	exon	chr1	4571559	4571760	+	MER103C	DNA	hAT-Charlie
chr1	4572470	4572592	gene_id "ENSG00000232596.3"; transcript_id "ENST00000661628.1"; gene_type "lncRNA"; gene_name "LINC01646"; transcript_type "lncRNA"; transcript_name "LINC01646-206"; exon_number 2; exon_id "ENSE00001754951.1"; level 2; hgnc_id "HGNC:52433"; tag "basic"; tag "TAGENE"; havana_gene "OTTHUMG00000000647.7"; havana_transcript "OTTHUMT00000521261.1";	+	exon	chr1	4572462	4573208	-	L1MD3	LINE	L1
chr1	4583897	4585094	gene_id "ENSG00000232596.3"; transcript_id "ENST00000661628.1"; gene_type "lncRNA"; gene_name "LINC01646"; transcript_type "lncRNA"; transcript_name "LINC01646-206"; exon_number 4; exon_id "ENSE00003863590.1"; level 2; hgnc_id "HGNC:52433"; tag "basic"; tag "TAGENE"; havana_gene "OTTHUMG00000000647.7"; havana_transcript "OTTHUMT00000521261.1";	+	exon	chr1	4583872	4584282	-	MLT2D	LTR	ERVL
chr1	4583897	4585094	gene_id "ENSG00000232596.3"; transcript_id "ENST00000661628.1"; gene_type "lncRNA"; gene_name "LINC01646"; transcript_type "lncRNA"; transcript_name "LINC01646-206"; exon_number 4; exon_id "ENSE00003863590.1"; level 2; hgnc_id "HGNC:52433"; tag "basic"; tag "TAGENE"; havana_gene "OTTHUMG00000000647.7"; havana_transcript "OTTHUMT00000521261.1";	+	exon	chr1	4584536	4584678	+	Plat_L3	LINE	CR1
chr1	4571548	4571629	gene_id "ENSG00000232596.3"; transcript_id "ENST00000420522.1"; gene_type "lncRNA"; gene_name "LINC01646"; transcript_type "lncRNA"; transcript_name "LINC01646-201"; exon_number 1; exon_id "ENSE00001696075.1"; level 2; transcript_support_level "3"; hgnc_id "HGNC:52433"; tag "basic"; havana_gene "OTTHUMG00000000647.7"; havana_transcript "OTTHUMT00000001545.2";	+	exon	chr1	4571559	4571760	+	MER103C	DNA	hAT-Charlie
chr1	4572470	4572592	gene_id "ENSG00000232596.3"; transcript_id "ENST00000420522.1"; gene_type "lncRNA"; gene_name "LINC01646"; transcript_type "lncRNA"; transcript_name "LINC01646-201"; exon_number 2; exon_id "ENSE00001754951.1"; level 2; transcript_support_level "3"; hgnc_id "HGNC:52433"; tag "basic"; havana_gene "OTTHUMG00000000647.7"; havana_transcript "OTTHUMT00000001545.2";	+	exon	chr1	4572462	4573208	-	L1MD3	LINE	L1
chr1	4582277	4582574	gene_id "ENSG00000232596.3"; transcript_id "ENST00000420522.1"; gene_type "lncRNA"; gene_name "LINC01646"; transcript_type "lncRNA"; transcript_name "LINC01646-201"; exon_number 3; exon_id "ENSE00001690743.1"; level 2; transcript_support_level "3"; hgnc_id "HGNC:52433"; tag "basic"; havana_gene "OTTHUMG00000000647.7"; havana_transcript "OTTHUMT00000001545.2";	+	exon	chr1	4582284	4582642	-	MLT1N2	LTR	ERVL-MaLR
chr1	4733536	4733745	gene_id "ENSG00000287586.1"; transcript_id "ENST00000658045.1"; gene_type "lncRNA"; gene_name "ENSG00000287586"; transcript_type "lncRNA"; transcript_name "ENST00000658045"; exon_number 1; exon_id "ENSE00003860472.1"; level 2; tag "basic"; tag "TAGENE"; havana_gene "OTTHUMG00000195722.1"; havana_transcript "OTTHUMT00000528443.1";	-	exon	chr1	4733457	4733556	-	L2b	LINE	L2
chr1	4730211	4733030	gene_id "ENSG00000287586.1"; transcript_id "ENST00000658045.1"; gene_type "lncRNA"; gene_name "ENSG00000287586"; transcript_type "lncRNA"; transcript_name "ENST00000658045"; exon_number 2; exon_id "ENSE00003873108.1"; level 2; tag "basic"; tag "TAGENE"; havana_gene "OTTHUMG00000195722.1"; havana_transcript "OTTHUMT00000528443.1";	-	exon	chr1	4731068	4731380	-	AluSx	SINE	Alu
chr1	4730211	4733030	gene_id "ENSG00000287586.1"; transcript_id "ENST00000658045.1"; gene_type "lncRNA"; gene_name "ENSG00000287586"; transcript_type "lncRNA"; transcript_name "ENST00000658045"; exon_number 2; exon_id "ENSE00003873108.1"; level 2; tag "basic"; tag "TAGENE"; havana_gene "OTTHUMG00000195722.1"; havana_transcript "OTTHUMT00000528443.1";	-	exon	chr1	4732672	4732872	+	MIRc	SINE	MIR
chr1	4730272	4733030	gene_id "ENSG00000287586.1"; transcript_id "ENST00000661891.1"; gene_type "lncRNA"; gene_name "ENSG00000287586"; transcript_type "lncRNA"; transcript_name "ENST00000661891"; exon_number 2; exon_id "ENSE00003870415.1"; level 2; tag "Ensembl_canonical"; tag "TAGENE"; havana_gene "OTTHUMG00000195722.1"; havana_transcript "OTTHUMT00000528444.1";	-	exon	chr1	4731068	4731380	-	AluSx	SINE	Alu
chr1	4730272	4733030	gene_id "ENSG00000287586.1"; transcript_id "ENST00000661891.1"; gene_type "lncRNA"; gene_name "ENSG00000287586"; transcript_type "lncRNA"; transcript_name "ENST00000661891"; exon_number 2; exon_id "ENSE00003870415.1"; level 2; tag "Ensembl_canonical"; tag "TAGENE"; havana_gene "OTTHUMG00000195722.1"; havana_transcript "OTTHUMT00000528444.1";	-	exon	chr1	4732672	4732872	+	MIRc	SINE	MIR
chr1	4980481	4981568	gene_id "ENSG00000284674.1"; transcript_id "ENST00000641403.1"; gene_type "lncRNA"; gene_name "LINC02781"; transcript_type "lncRNA"; transcript_name "LINC02781-201"; exon_number 5; exon_id "ENSE00003811898.1"; level 2; hgnc_id "HGNC:54301"; tag "basic"; tag "Ensembl_canonical"; havana_gene "OTTHUMG00000192285.1"; havana_transcript "OTTHUMT00000493395.1";	+	exon	chr1	4980523	4980581	-	L2a	LINE	L2
chr1	4980481	4981568	gene_id "ENSG00000284674.1"; transcript_id "ENST00000641403.1"; gene_type "lncRNA"; gene_name "LINC02781"; transcript_type "lncRNA"; transcript_name "LINC02781-201"; exon_number 5; exon_id "ENSE00003811898.1"; level 2; hgnc_id "HGNC:54301"; tag "basic"; tag "Ensembl_canonical"; havana_gene "OTTHUMG00000192285.1"; havana_transcript "OTTHUMT00000493395.1";	+	exon	chr1	4981104	4981179	-	MIRb	SINE	MIR
chr1	5090580	5090627	gene_id "ENSG00000231510.1"; transcript_id "ENST00000443270.1"; gene_type "lncRNA"; gene_name "LINC02782"; transcript_type "lncRNA"; transcript_name "LINC02782-201"; exon_number 2; exon_id "ENSE00001705488.1"; level 1; transcript_support_level "2"; hgnc_id "HGNC:54302"; tag "basic"; tag "Ensembl_canonical"; tag "exp_conf"; havana_gene "OTTHUMG00000041729.1"; havana_transcript "OTTHUMT00000099750.…	-	exon	chr1	5090473	5090602	+	Tigger15a	DNA	TcMar-Tigger
chr1	5088251	5088373	gene_id "ENSG00000231510.1"; transcript_id "ENST00000443270.1"; gene_type "lncRNA"; gene_name "LINC02782"; transcript_type "lncRNA"; transcript_name "LINC02782-201"; exon_number 3; exon_id "ENSE00001783976.1"; level 1; transcript_support_level "2"; hgnc_id "HGNC:54302"; tag "basic"; tag "Ensembl_canonical"; tag "exp_conf"; havana_gene "OTTHUMG00000041729.1"; havana_transcript "OTTHUMT00000099750.…	-	exon	chr1	5088095	5088402	+	AluSp	SINE	Alu
chr1	5306942	5307394	gene_id "ENSG00000284616.1"; transcript_id "ENST00000641871.1"; gene_type "lncRNA"; gene_name "ENSG00000284616"; transcript_type "lncRNA"; transcript_name "ENST00000641871"; exon_number 1; exon_id "ENSE00003812690.1"; level 2; tag "RNA_Seq_supported_only"; tag "basic"; tag "Ensembl_canonical"; havana_gene "OTTHUMG00000192286.1"; havana_transcript "OTTHUMT00000493396.1";	-	exon	chr1	5306996	5307066	+	L2b	LINE	L2
chr1	5303328	5303393	gene_id "ENSG00000284616.1"; transcript_id "ENST00000641871.1"; gene_type "lncRNA"; gene_name "ENSG00000284616"; transcript_type "lncRNA"; transcript_name "ENST00000641871"; exon_number 3; exon_id "ENSE00003813945.1"; level 2; tag "RNA_Seq_supported_only"; tag "basic"; tag "Ensembl_canonical"; havana_gene "OTTHUMG00000192286.1"; havana_transcript "OTTHUMT00000493396.1";	-	exon	chr1	5303174	5303463	-	Tigger3a	DNA	TcMar-Tigger
chr1	5492755	5492889	gene_id "ENSG00000284692.2"; transcript_id "ENST00000641426.1"; gene_type "lncRNA"; gene_name "ENSG00000284692"; transcript_type "lncRNA"; transcript_name "ENST00000641426"; exon_number 1; exon_id "ENSE00003811932.1"; level 2; tag "Ensembl_canonical"; havana_gene "OTTHUMG00000192287.2"; havana_transcript "OTTHUMT00000493397.1";	-	exon	chr1	5492716	5492773	-	L2b	LINE	L2
chr1	5491144	5491581	gene_id "ENSG00000284692.2"; transcript_id "ENST00000641426.1"; gene_type "lncRNA"; gene_name "ENSG00000284692"; transcript_type "lncRNA"; transcript_name "ENST00000641426"; exon_number 2; exon_id "ENSE00003813720.1"; level 2; tag "Ensembl_canonical"; havana_gene "OTTHUMG00000192287.2"; havana_transcript "OTTHUMT00000493397.1";	-	exon	chr1	5491269	5491379	-	MARNA	DNA	TcMar-Mariner
chr1	5491144	5491581	gene_id "ENSG00000284692.2"; transcript_id "ENST00000641426.1"; gene_type "lncRNA"; gene_name "ENSG00000284692"; transcript_type "lncRNA"; transcript_name "ENST00000641426"; exon_number 2; exon_id "ENSE00003813720.1"; level 2; tag "Ensembl_canonical"; havana_gene "OTTHUMG00000192287.2"; havana_transcript "OTTHUMT00000493397.1";	-	exon	chr1	5491438	5491669	+	MIR	SINE	MIR
chr1	5478736	5478841	gene_id "ENSG00000284692.2"; transcript_id "ENST00000641426.1"; gene_type "lncRNA"; gene_name "ENSG00000284692"; transcript_type "lncRNA"; transcript_name "ENST00000641426"; exon_number 3; exon_id "ENSE00003814146.1"; level 2; tag "Ensembl_canonical"; havana_gene "OTTHUMG00000192287.2"; havana_transcript "OTTHUMT00000493397.1";	-	exon	chr1	5478822	5479027	-	ORSL	DNA	hAT-Tip100
chr1	5492755	5493057	gene_id "ENSG00000284692.2"; transcript_id "ENST00000641860.1"; gene_type "lncRNA"; gene_name "ENSG00000284692"; transcript_type "lncRNA"; transcript_name "ENST00000641860"; exon_number 1; exon_id "ENSE00003813876.1"; level 2; tag "RNA_Seq_supported_only"; tag "basic"; havana_gene "OTTHUMG00000192287.2"; havana_transcript "OTTHUMT00000493398.1";	-	exon	chr1	5492716	5492773	-	L2b	LINE	L2
chr1	5492488	5492607	gene_id "ENSG00000284692.2"; transcript_id "ENST00000641860.1"; gene_type "lncRNA"; gene_name "ENSG00000284692"; transcript_type "lncRNA"; transcript_name "ENST00000641860"; exon_number 2; exon_id "ENSE00003811802.1"; level 2; tag "RNA_Seq_supported_only"; tag "basic"; havana_gene "OTTHUMG00000192287.2"; havana_transcript "OTTHUMT00000493398.1";	-	exon	chr1	5492331	5492638	+	AluSc8	SINE	Alu
chr1	5489795	5491581	gene_id "ENSG00000284692.2"; transcript_id "ENST00000641860.1"; gene_type "lncRNA"; gene_name "ENSG00000284692"; transcript_type "lncRNA"; transcript_name "ENST00000641860"; exon_number 3; exon_id "ENSE00003813001.1"; level 2; tag "RNA_Seq_supported_only"; tag "basic"; havana_gene "OTTHUMG00000192287.2"; havana_transcript "OTTHUMT00000493398.1";	-	exon	chr1	5489604	5490381	+	L1PA13	LINE	L1
chr1	5489795	5491581	gene_id "ENSG00000284692.2"; transcript_id "ENST00000641860.1"; gene_type "lncRNA"; gene_name "ENSG00000284692"; transcript_type "lncRNA"; transcript_name "ENST00000641860"; exon_number 3; exon_id "ENSE00003813001.1"; level 2; tag "RNA_Seq_supported_only"; tag "basic"; havana_gene "OTTHUMG00000192287.2"; havana_transcript "OTTHUMT00000493398.1";	-	exon	chr1	5490381	5490508	-	MER45R	DNA	hAT-Tip100
chr1	5489795	5491581	gene_id "ENSG00000284692.2"; transcript_id "ENST00000641860.1"; gene_type "lncRNA"; gene_name "ENSG00000284692"; transcript_type "lncRNA"; transcript_name "ENST00000641860"; exon_number 3; exon_id "ENSE00003813001.1"; level 2; tag "RNA_Seq_supported_only"; tag "basic"; havana_gene "OTTHUMG00000192287.2"; havana_transcript "OTTHUMT00000493398.1";	-	exon	chr1	5491269	5491379	-	MARNA	DNA	TcMar-Mariner
chr1	5489795	5491581	gene_id "ENSG00000284692.2"; transcript_id "ENST00000641860.1"; gene_type "lncRNA"; gene_name "ENSG00000284692"; transcript_type "lncRNA"; transcript_name "ENST00000641860"; exon_number 3; exon_id "ENSE00003813001.1"; level 2; tag "RNA_Seq_supported_only"; tag "basic"; havana_gene "OTTHUMG00000192287.2"; havana_transcript "OTTHUMT00000493398.1";	-	exon	chr1	5491438	5491669	+	MIR	SINE	MIR
chr1	5492755	5492804	gene_id "ENSG00000284692.2"; transcript_id "ENST00000649109.1"; gene_type "lncRNA"; gene_name "ENSG00000284692"; transcript_type "lncRNA"; transcript_name "ENST00000649109"; exon_number 1; exon_id "ENSE00003835401.1"; level 2; tag "basic"; havana_gene "OTTHUMG00000192287.2"; havana_transcript "OTTHUMT00000500502.1";	-	exon	chr1	5492716	5492773	-	L2b	LINE	L2
chr1	5492488	5492607	gene_id "ENSG00000284692.2"; transcript_id "ENST00000649109.1"; gene_type "lncRNA"; gene_name "ENSG00000284692"; transcript_type "lncRNA"; transcript_name "ENST00000649109"; exon_number 2; exon_id "ENSE00003811802.1"; level 2; tag "basic"; havana_gene "OTTHUMG00000192287.2"; havana_transcript "OTTHUMT00000500502.1";	-	exon	chr1	5492331	5492638	+	AluSc8	SINE	Alu
chr1	5491144	5491581	gene_id "ENSG00000284692.2"; transcript_id "ENST00000649109.1"; gene_type "lncRNA"; gene_name "ENSG00000284692"; transcript_type "lncRNA"; transcript_name "ENST00000649109"; exon_number 3; exon_id "ENSE00003813720.1"; level 2; tag "basic"; havana_gene "OTTHUMG00000192287.2"; havana_transcript "OTTHUMT00000500502.1";	-	exon	chr1	5491269	5491379	-	MARNA	DNA	TcMar-Mariner
chr1	5491144	5491581	gene_id "ENSG00000284692.2"; transcript_id "ENST00000649109.1"; gene_type "lncRNA"; gene_name "ENSG00000284692"; transcript_type "lncRNA"; transcript_name "ENST00000649109"; exon_number 3; exon_id "ENSE00003813720.1"; level 2; tag "basic"; havana_gene "OTTHUMG00000192287.2"; havana_transcript "OTTHUMT00000500502.1";	-	exon	chr1	5491438	5491669	+	MIR	SINE	MIR
chr1	5480787	5481322	gene_id "ENSG00000284666.1"; transcript_id "ENST00000641583.1"; gene_type "lncRNA"; gene_name "ENSG00000284666"; transcript_type "lncRNA"; transcript_name "ENST00000641583"; exon_number 2; exon_id "ENSE00003812592.1"; level 2; tag "basic"; tag "Ensembl_canonical"; havana_gene "OTTHUMG00000192288.1"; havana_transcript "OTTHUMT00000493399.1";	-	exon	chr1	5480896	5481059	-	MIR	SINE	MIR
chr1	5668141	5668255	gene_id "ENSG00000236948.2"; transcript_id "ENST00000637702.1"; gene_type "lncRNA"; gene_name "ENSG00000236948"; transcript_type "lncRNA"; transcript_name "ENST00000637702"; exon_number 1; exon_id "ENSE00003796863.1"; level 2; transcript_support_level "2"; tag "basic"; tag "Ensembl_canonical"; havana_gene "OTTHUMG00000041453.2"; havana_transcript "OTTHUMT00000490087.1";	-	exon	chr1	5668235	5668525	+	LTR41B	LTR	ERVL
chr1	5563170	5563355	gene_id "ENSG00000236948.2"; transcript_id "ENST00000637702.1"; gene_type "lncRNA"; gene_name "ENSG00000236948"; transcript_type "lncRNA"; transcript_name "ENST00000637702"; exon_number 2; exon_id "ENSE00003796890.1"; level 2; transcript_support_level "2"; tag "basic"; tag "Ensembl_canonical"; havana_gene "OTTHUMG00000041453.2"; havana_transcript "OTTHUMT00000490087.1";	-	exon	chr1	5562092	5563274	-	MSTA-int	LTR	ERVL-MaLR
chr1	5563170	5563355	gene_id "ENSG00000236948.2"; transcript_id "ENST00000637702.1"; gene_type "lncRNA"; gene_name "ENSG00000236948"; transcript_type "lncRNA"; transcript_name "ENST00000637702"; exon_number 2; exon_id "ENSE00003796890.1"; level 2; transcript_support_level "2"; tag "basic"; tag "Ensembl_canonical"; havana_gene "OTTHUMG00000041453.2"; havana_transcript "OTTHUMT00000490087.1";	-	exon	chr1	5563274	5563366	+	AluSx3	SINE	Alu
chr1	5561709	5562254	gene_id "ENSG00000236948.2"; transcript_id "ENST00000637702.1"; gene_type "lncRNA"; gene_name "ENSG00000236948"; transcript_type "lncRNA"; transcript_name "ENST00000637702"; exon_number 3; exon_id "ENSE00003795370.1"; level 2; transcript_support_level "2"; tag "basic"; tag "Ensembl_canonical"; havana_gene "OTTHUMG00000041453.2"; havana_transcript "OTTHUMT00000490087.1";	-	exon	chr1	5561659	5561861	-	MSTA	LTR	ERVL-MaLR
chr1	5561709	5562254	gene_id "ENSG00000236948.2"; transcript_id "ENST00000637702.1"; gene_type "lncRNA"; gene_name "ENSG00000236948"; transcript_type "lncRNA"; transcript_name "ENST00000637702"; exon_number 3; exon_id "ENSE00003795370.1"; level 2; transcript_support_level "2"; tag "basic"; tag "Ensembl_canonical"; havana_gene "OTTHUMG00000041453.2"; havana_transcript "OTTHUMT00000490087.1";	-	exon	chr1	5561888	5562092	-	MSTA	LTR	ERVL-MaLR
chr1	5561709	5562254	gene_id "ENSG00000236948.2"; transcript_id "ENST00000637702.1"; gene_type "lncRNA"; gene_name "ENSG00000236948"; transcript_type "lncRNA"; transcript_name "ENST00000637702"; exon_number 3; exon_id "ENSE00003795370.1"; level 2; transcript_support_level "2"; tag "basic"; tag "Ensembl_canonical"; havana_gene "OTTHUMG00000041453.2"; havana_transcript "OTTHUMT00000490087.1";	-	exon	chr1	5562092	5563274	-	MSTA-int	LTR	ERVL-MaLR
chr1	5668141	5668295	gene_id "ENSG00000236948.2"; transcript_id "ENST00000413887.1"; gene_type "lncRNA"; gene_name "ENSG00000236948"; transcript_type "lncRNA"; transcript_name "ENST00000413887"; exon_number 1; exon_id "ENSE00001679285.1"; level 2; transcript_support_level "5"; tag "basic"; havana_gene "OTTHUMG00000041453.2"; havana_transcript "OTTHUMT00000099317.1";	-	exon	chr1	5668235	5668525	+	LTR41B	LTR	ERVL
chr1	5587368	5587575	gene_id "ENSG00000236948.2"; transcript_id "ENST00000413887.1"; gene_type "lncRNA"; gene_name "ENSG00000236948"; transcript_type "lncRNA"; transcript_name "ENST00000413887"; exon_number 2; exon_id "ENSE00001722939.1"; level 2; transcript_support_level "5"; tag "basic"; havana_gene "OTTHUMG00000041453.2"; havana_transcript "OTTHUMT00000099317.1";	-	exon	chr1	5587031	5587412	+	MLT1A1	LTR	ERVL-MaLR
chr1	5587368	5587575	gene_id "ENSG00000236948.2"; transcript_id "ENST00000413887.1"; gene_type "lncRNA"; gene_name "ENSG00000236948"; transcript_type "lncRNA"; transcript_name "ENST00000413887"; exon_number 2; exon_id "ENSE00001722939.1"; level 2; transcript_support_level "5"; tag "basic"; havana_gene "OTTHUMG00000041453.2"; havana_transcript "OTTHUMT00000099317.1";	-	exon	chr1	5587412	5587800	+	LTR79	LTR	ERVL
chr1	6205206	6205413	gene_id "ENSG00000226944.1"; transcript_id "ENST00000455744.1"; gene_type "lncRNA"; gene_name "RNF207-AS1"; transcript_type "lncRNA"; transcript_name "RNF207-AS1-201"; exon_number 2; exon_id "ENSE00001718507.1"; level 2; transcript_support_level "3"; hgnc_id "HGNC:41286"; tag "basic"; tag "Ensembl_canonical"; havana_gene "OTTHUMG00000041452.1"; havana_transcript "OTTHUMT00000099316.1";	-	exon	chr1	6205241	6205324	-	MIR3	SINE	MIR
chr1	6204840	6204982	gene_id "ENSG00000226944.1"; transcript_id "ENST00000455744.1"; gene_type "lncRNA"; gene_name "RNF207-AS1"; transcript_type "lncRNA"; transcript_name "RNF207-AS1-201"; exon_number 3; exon_id "ENSE00001618522.1"; level 2; transcript_support_level "3"; hgnc_id "HGNC:41286"; tag "basic"; tag "Ensembl_canonical"; havana_gene "OTTHUMG00000041452.1"; havana_transcript "OTTHUMT00000099316.1";	-	exon	chr1	6204852	6204964	-	L2b	LINE	L2
chr1	6237245	6237345	gene_id "ENSG00000225077.3"; transcript_id "ENST00000650463.1"; gene_type "lncRNA"; gene_name "ICMT-DT"; transcript_type "lncRNA"; transcript_name "ICMT-DT-203"; exon_number 2; exon_id "ENSE00001800493.1"; level 2; hgnc_id "HGNC:28620"; tag "basic"; tag "Ensembl_canonical"; havana_gene "OTTHUMG00000001255.5"; havana_transcript "OTTHUMT00000498920.1";	+	exon	chr1	6237226	6237367	-	FLAM_C	SINE	Alu
chr1	6237470	6237848	gene_id "ENSG00000225077.3"; transcript_id "ENST00000650463.1"; gene_type "lncRNA"; gene_name "ICMT-DT"; transcript_type "lncRNA"; transcript_name "ICMT-DT-203"; exon_number 3; exon_id "ENSE00003838351.1"; level 2; hgnc_id "HGNC:28620"; tag "basic"; tag "Ensembl_canonical"; havana_gene "OTTHUMG00000001255.5"; havana_transcript "OTTHUMT00000498920.1";	+	exon	chr1	6237455	6237750	-	AluSq2	SINE	Alu
chr1	6237470	6237848	gene_id "ENSG00000225077.3"; transcript_id "ENST00000650463.1"; gene_type "lncRNA"; gene_name "ICMT-DT"; transcript_type "lncRNA"; transcript_name "ICMT-DT-203"; exon_number 3; exon_id "ENSE00003838351.1"; level 2; hgnc_id "HGNC:28620"; tag "basic"; tag "Ensembl_canonical"; havana_gene "OTTHUMG00000001255.5"; havana_transcript "OTTHUMT00000498920.1";	+	exon	chr1	6237750	6237771	+	L1ME4a	LINE	L1
chr1	6238221	6239408	gene_id "ENSG00000225077.3"; transcript_id "ENST00000650463.1"; gene_type "lncRNA"; gene_name "ICMT-DT"; transcript_type "lncRNA"; transcript_name "ICMT-DT-203"; exon_number 4; exon_id "ENSE00003838862.1"; level 2; hgnc_id "HGNC:28620"; tag "basic"; tag "Ensembl_canonical"; havana_gene "OTTHUMG00000001255.5"; havana_transcript "OTTHUMT00000498920.1";	+	exon	chr1	6238224	6238385	+	MIRc	SINE	MIR
chr1	6238221	6239408	gene_id "ENSG00000225077.3"; transcript_id "ENST00000650463.1"; gene_type "lncRNA"; gene_name "ICMT-DT"; transcript_type "lncRNA"; transcript_name "ICMT-DT-203"; exon_number 4; exon_id "ENSE00003838862.1"; level 2; hgnc_id "HGNC:28620"; tag "basic"; tag "Ensembl_canonical"; havana_gene "OTTHUMG00000001255.5"; havana_transcript "OTTHUMT00000498920.1";	+	exon	chr1	6238418	6238584	-	AluJo	SINE	Alu
chr1	6236240	6236336	gene_id "ENSG00000225077.3"; transcript_id "ENST00000441724.1"; gene_type "lncRNA"; gene_name "ICMT-DT"; transcript_type "lncRNA"; transcript_name "ICMT-DT-202"; exon_number 1; exon_id "ENSE00001644314.1"; level 2; transcript_support_level "3"; hgnc_id "HGNC:28620"; tag "basic"; havana_gene "OTTHUMG00000001255.5"; havana_transcript "OTTHUMT00000003710.1";	+	exon	chr1	6236268	6236561	+	AluSz	SINE	Alu
chr1	6236966	6237150	gene_id "ENSG00000225077.3"; transcript_id "ENST00000441724.1"; gene_type "lncRNA"; gene_name "ICMT-DT"; transcript_type "lncRNA"; transcript_name "ICMT-DT-202"; exon_number 2; exon_id "ENSE00001714644.1"; level 2; transcript_support_level "3"; hgnc_id "HGNC:28620"; tag "basic"; havana_gene "OTTHUMG00000001255.5"; havana_transcript "OTTHUMT00000003710.1";	+	exon	chr1	6236784	6237076	-	AluY	SINE	Alu
chr1	6237245	6237345	gene_id "ENSG00000225077.3"; transcript_id "ENST00000441724.1"; gene_type "lncRNA"; gene_name "ICMT-DT"; transcript_type "lncRNA"; transcript_name "ICMT-DT-202"; exon_number 3; exon_id "ENSE00001800493.1"; level 2; transcript_support_level "3"; hgnc_id "HGNC:28620"; tag "basic"; havana_gene "OTTHUMG00000001255.5"; havana_transcript "OTTHUMT00000003710.1";	+	exon	chr1	6237226	6237367	-	FLAM_C	SINE	Alu
chr1	6238221	6238940	gene_id "ENSG00000225077.3"; transcript_id "ENST00000441724.1"; gene_type "lncRNA"; gene_name "ICMT-DT"; transcript_type "lncRNA"; transcript_name "ICMT-DT-202"; exon_number 5; exon_id "ENSE00001640630.1"; level 2; transcript_support_level "3"; hgnc_id "HGNC:28620"; tag "basic"; havana_gene "OTTHUMG00000001255.5"; havana_transcript "OTTHUMT00000003710.1";	+	exon	chr1	6238224	6238385	+	MIRc	SINE	MIR
chr1	6238221	6238940	gene_id "ENSG00000225077.3"; transcript_id "ENST00000441724.1"; gene_type "lncRNA"; gene_name "ICMT-DT"; transcript_type "lncRNA"; transcript_name "ICMT-DT-202"; exon_number 5; exon_id "ENSE00001640630.1"; level 2; transcript_support_level "3"; hgnc_id "HGNC:28620"; tag "basic"; havana_gene "OTTHUMG00000001255.5"; havana_transcript "OTTHUMT00000003710.1";	+	exon	chr1	6238418	6238584	-	AluJo	SINE	Alu
chr1	6238221	6239444	gene_id "ENSG00000225077.3"; transcript_id "ENST00000429480.2"; gene_type "lncRNA"; gene_name "ICMT-DT"; transcript_type "lncRNA"; transcript_name "ICMT-DT-201"; exon_number 2; exon_id "ENSE00001743052.2"; level 2; transcript_support_level "2"; hgnc_id "HGNC:28620"; havana_gene "OTTHUMG00000001255.5"; havana_transcript "OTTHUMT00000003686.1";	+	exon	chr1	6238224	6238385	+	MIRc	SINE	MIR
chr1	6238221	6239444	gene_id "ENSG00000225077.3"; transcript_id "ENST00000429480.2"; gene_type "lncRNA"; gene_name "ICMT-DT"; transcript_type "lncRNA"; transcript_name "ICMT-DT-201"; exon_number 2; exon_id "ENSE00001743052.2"; level 2; transcript_support_level "2"; hgnc_id "HGNC:28620"; havana_gene "OTTHUMG00000001255.5"; havana_transcript "OTTHUMT00000003686.1";	+	exon	chr1	6238418	6238584	-	AluJo	SINE	Alu
chr1	6443034	6443169	gene_id "ENSG00000231868.1"; transcript_id "ENST00000419034.1"; gene_type "lncRNA"; gene_name "ENSG00000231868"; transcript_type "lncRNA"; transcript_name "ENST00000419034"; exon_number 3; exon_id "ENSE00001755538.1"; level 2; transcript_support_level "5"; tag "dotter_confirmed"; tag "basic"; tag "Ensembl_canonical"; havana_gene "OTTHUMG00000000769.1"; havana_transcript "OTTHUMT00000001934.1";	-	exon	chr1	6442896	6443188	+	AluSq2	SINE	Alu
chr1	6724637	6724850	gene_id "ENSG00000228750.7"; transcript_id "ENST00000432429.5"; gene_type "lncRNA"; gene_name "LINC01672"; transcript_type "lncRNA"; transcript_name "LINC01672-203"; exon_number 1; exon_id "ENSE00001797152.1"; level 2; transcript_support_level "1"; hgnc_id "HGNC:52460"; tag "basic"; havana_gene "OTTHUMG00000001785.5"; havana_transcript "OTTHUMT00000004978.1";	+	exon	chr1	6724786	6724888	+	MER130	DNA	DNA
chr1	6725937	6727408	gene_id "ENSG00000228750.7"; transcript_id "ENST00000432429.5"; gene_type "lncRNA"; gene_name "LINC01672"; transcript_type "lncRNA"; transcript_name "LINC01672-203"; exon_number 2; exon_id "ENSE00001689027.1"; level 2; transcript_support_level "1"; hgnc_id "HGNC:52460"; tag "basic"; havana_gene "OTTHUMG00000001785.5"; havana_transcript "OTTHUMT00000004978.1";	+	exon	chr1	6725913	6726595	+	L2a	LINE	L2
chr1	6725937	6727408	gene_id "ENSG00000228750.7"; transcript_id "ENST00000432429.5"; gene_type "lncRNA"; gene_name "LINC01672"; transcript_type "lncRNA"; transcript_name "LINC01672-203"; exon_number 2; exon_id "ENSE00001689027.1"; level 2; transcript_support_level "1"; hgnc_id "HGNC:52460"; tag "basic"; havana_gene "OTTHUMG00000001785.5"; havana_transcript "OTTHUMT00000004978.1";	+	exon	chr1	6726595	6726892	+	AluSz	SINE	Alu
chr1	6725937	6727408	gene_id "ENSG00000228750.7"; transcript_id "ENST00000432429.5"; gene_type "lncRNA"; gene_name "LINC01672"; transcript_type "lncRNA"; transcript_name "LINC01672-203"; exon_number 2; exon_id "ENSE00001689027.1"; level 2; transcript_support_level "1"; hgnc_id "HGNC:52460"; tag "basic"; havana_gene "OTTHUMG00000001785.5"; havana_transcript "OTTHUMT00000004978.1";	+	exon	chr1	6726892	6727074	+	L2a	LINE	L2
chr1	6725937	6727408	gene_id "ENSG00000228750.7"; transcript_id "ENST00000432429.5"; gene_type "lncRNA"; gene_name "LINC01672"; transcript_type "lncRNA"; transcript_name "LINC01672-203"; exon_number 2; exon_id "ENSE00001689027.1"; level 2; transcript_support_level "1"; hgnc_id "HGNC:52460"; tag "basic"; havana_gene "OTTHUMG00000001785.5"; havana_transcript "OTTHUMT00000004978.1";	+	exon	chr1	6727074	6727396	+	AluSx1	SINE	Alu
chr1	6725937	6727408	gene_id "ENSG00000228750.7"; transcript_id "ENST00000432429.5"; gene_type "lncRNA"; gene_name "LINC01672"; transcript_type "lncRNA"; transcript_name "LINC01672-203"; exon_number 2; exon_id "ENSE00001689027.1"; level 2; transcript_support_level "1"; hgnc_id "HGNC:52460"; tag "basic"; havana_gene "OTTHUMG00000001785.5"; havana_transcript "OTTHUMT00000004978.1";	+	exon	chr1	6727396	6727492	+	L2a	LINE	L2
chr1	6724637	6724850	gene_id "ENSG00000228750.7"; transcript_id "ENST00000414210.5"; gene_type "lncRNA"; gene_name "LINC01672"; transcript_type "lncRNA"; transcript_name "LINC01672-201"; exon_number 1; exon_id "ENSE00001797152.1"; level 2; transcript_support_level "3"; hgnc_id "HGNC:52460"; tag "Ensembl_canonical"; havana_gene "OTTHUMG00000001785.5"; havana_transcript "OTTHUMT00000004979.1";	+	exon	chr1	6724786	6724888	+	MER130	DNA	DNA
chr1	6724643	6724850	gene_id "ENSG00000228750.7"; transcript_id "ENST00000421469.3"; gene_type "lncRNA"; gene_name "LINC01672"; transcript_type "lncRNA"; transcript_name "LINC01672-202"; exon_number 1; exon_id "ENSE00003789273.2"; level 2; transcript_support_level "5"; hgnc_id "HGNC:52460"; tag "non_submitted_evidence"; tag "basic"; tag "TAGENE"; havana_gene "OTTHUMG00000001785.5"; havana_transcript "OTTHUMT000000049…	+	exon	chr1	6724786	6724888	+	MER130	DNA	DNA
chr1	6727433	6727612	gene_id "ENSG00000228750.7"; transcript_id "ENST00000421469.3"; gene_type "lncRNA"; gene_name "LINC01672"; transcript_type "lncRNA"; transcript_name "LINC01672-202"; exon_number 2; exon_id "ENSE00001604701.2"; level 2; transcript_support_level "5"; hgnc_id "HGNC:52460"; tag "non_submitted_evidence"; tag "basic"; tag "TAGENE"; havana_gene "OTTHUMG00000001785.5"; havana_transcript "OTTHUMT000000049…	+	exon	chr1	6727396	6727492	+	L2a	LINE	L2
chr1	6724670	6724850	gene_id "ENSG00000228750.7"; transcript_id "ENST00000635029.1"; gene_type "lncRNA"; gene_name "LINC01672"; transcript_type "lncRNA"; transcript_name "LINC01672-204"; exon_number 1; exon_id "ENSE00003791593.1"; level 2; transcript_support_level "5"; hgnc_id "HGNC:52460"; tag "non_submitted_evidence"; havana_gene "OTTHUMG00000001785.5"; havana_transcript "OTTHUMT00000488601.1";	+	exon	chr1	6724786	6724888	+	MER130	DNA	DNA
chr1	6727081	6727444	gene_id "ENSG00000228750.7"; transcript_id "ENST00000635029.1"; gene_type "lncRNA"; gene_name "LINC01672"; transcript_type "lncRNA"; transcript_name "LINC01672-204"; exon_number 2; exon_id "ENSE00003785813.1"; level 2; transcript_support_level "5"; hgnc_id "HGNC:52460"; tag "non_submitted_evidence"; havana_gene "OTTHUMG00000001785.5"; havana_transcript "OTTHUMT00000488601.1";	+	exon	chr1	6727074	6727396	+	AluSx1	SINE	Alu
chr1	6727081	6727444	gene_id "ENSG00000228750.7"; transcript_id "ENST00000635029.1"; gene_type "lncRNA"; gene_name "LINC01672"; transcript_type "lncRNA"; transcript_name "LINC01672-204"; exon_number 2; exon_id "ENSE00003785813.1"; level 2; transcript_support_level "5"; hgnc_id "HGNC:52460"; tag "non_submitted_evidence"; havana_gene "OTTHUMG00000001785.5"; havana_transcript "OTTHUMT00000488601.1";	+	exon	chr1	6727396	6727492	+	L2a	LINE	L2
chr1	6724673	6724855	gene_id "ENSG00000228750.7"; transcript_id "ENST00000635092.2"; gene_type "lncRNA"; gene_name "LINC01672"; transcript_type "lncRNA"; transcript_name "LINC01672-205"; exon_number 1; exon_id "ENSE00003786397.1"; level 2; transcript_support_level "5"; hgnc_id "HGNC:52460"; tag "non_submitted_evidence"; tag "TAGENE"; havana_gene "OTTHUMG00000001785.5"; havana_transcript "OTTHUMT00000488602.2";	+	exon	chr1	6724786	6724888	+	MER130	DNA	DNA
chr1	6727433	6727612	gene_id "ENSG00000228750.7"; transcript_id "ENST00000635092.2"; gene_type "lncRNA"; gene_name "LINC01672"; transcript_type "lncRNA"; transcript_name "LINC01672-205"; exon_number 2; exon_id "ENSE00001604701.2"; level 2; transcript_support_level "5"; hgnc_id "HGNC:52460"; tag "non_submitted_evidence"; tag "TAGENE"; havana_gene "OTTHUMG00000001785.5"; havana_transcript "OTTHUMT00000488602.2";	+	exon	chr1	6727396	6727492	+	L2a	LINE	L2
chr1	6724673	6724855	gene_id "ENSG00000228750.7"; transcript_id "ENST00000654537.1"; gene_type "lncRNA"; gene_name "LINC01672"; transcript_type "lncRNA"; transcript_name "LINC01672-206"; exon_number 1; exon_id "ENSE00003786397.1"; level 2; hgnc_id "HGNC:52460"; tag "TAGENE"; havana_gene "OTTHUMG00000001785.5"; havana_transcript "OTTHUMT00000516152.1";	+	exon	chr1	6724786	6724888	+	MER130	DNA	DNA
chr1	6767954	6768762	gene_id "ENSG00000284744.1"; transcript_id "ENST00000641757.1"; gene_type "lncRNA"; gene_name "ENSG00000284744"; transcript_type "lncRNA"; transcript_name "ENST00000641757"; exon_number 1; exon_id "ENSE00003812491.1"; level 2; tag "RNA_Seq_supported_only"; tag "basic"; tag "Ensembl_canonical"; havana_gene "OTTHUMG00000192289.1"; havana_transcript "OTTHUMT00000493400.1";	+	exon	chr1	6767842	6768032	-	L1ME4b	LINE	L1
chr1	6767954	6768762	gene_id "ENSG00000284744.1"; transcript_id "ENST00000641757.1"; gene_type "lncRNA"; gene_name "ENSG00000284744"; transcript_type "lncRNA"; transcript_name "ENST00000641757"; exon_number 1; exon_id "ENSE00003812491.1"; level 2; tag "RNA_Seq_supported_only"; tag "basic"; tag "Ensembl_canonical"; havana_gene "OTTHUMG00000192289.1"; havana_transcript "OTTHUMT00000493400.1";	+	exon	chr1	6768104	6768271	-	Charlie16a	DNA	hAT-Charlie
chr1	6767954	6768762	gene_id "ENSG00000284744.1"; transcript_id "ENST00000641757.1"; gene_type "lncRNA"; gene_name "ENSG00000284744"; transcript_type "lncRNA"; transcript_name "ENST00000641757"; exon_number 1; exon_id "ENSE00003812491.1"; level 2; tag "RNA_Seq_supported_only"; tag "basic"; tag "Ensembl_canonical"; havana_gene "OTTHUMG00000192289.1"; havana_transcript "OTTHUMT00000493400.1";	+	exon	chr1	6768299	6768449	-	MIRc	SINE	MIR
chr1	6767954	6768762	gene_id "ENSG00000284744.1"; transcript_id "ENST00000641757.1"; gene_type "lncRNA"; gene_name "ENSG00000284744"; transcript_type "lncRNA"; transcript_name "ENST00000641757"; exon_number 1; exon_id "ENSE00003812491.1"; level 2; tag "RNA_Seq_supported_only"; tag "basic"; tag "Ensembl_canonical"; havana_gene "OTTHUMG00000192289.1"; havana_transcript "OTTHUMT00000493400.1";	+	exon	chr1	6768712	6769021	+	AluSq2	SINE	Alu
chr1	6769727	6769776	gene_id "ENSG00000284744.1"; transcript_id "ENST00000641757.1"; gene_type "lncRNA"; gene_name "ENSG00000284744"; transcript_type "lncRNA"; transcript_name "ENST00000641757"; exon_number 2; exon_id "ENSE00003814254.1"; level 2; tag "RNA_Seq_supported_only"; tag "basic"; tag "Ensembl_canonical"; havana_gene "OTTHUMG00000192289.1"; havana_transcript "OTTHUMT00000493400.1";	+	exon	chr1	6769679	6769809	+	AluSx1	SINE	Alu
chr1	6769911	6770038	gene_id "ENSG00000284744.1"; transcript_id "ENST00000641757.1"; gene_type "lncRNA"; gene_name "ENSG00000284744"; transcript_type "lncRNA"; transcript_name "ENST00000641757"; exon_number 3; exon_id "ENSE00003812084.1"; level 2; tag "RNA_Seq_supported_only"; tag "basic"; tag "Ensembl_canonical"; havana_gene "OTTHUMG00000192289.1"; havana_transcript "OTTHUMT00000493400.1";	+	exon	chr1	6769809	6770123	+	AluY	SINE	Alu
chr1	7382487	7382723	gene_id "ENSG00000237728.2"; transcript_id "ENST00000618051.1"; gene_type "lncRNA"; gene_name "CAMTA1-AS2"; transcript_type "lncRNA"; transcript_name "CAMTA1-AS2-202"; exon_number 3; exon_id "ENSE00003749525.1"; level 2; transcript_support_level "3"; hgnc_id "HGNC:40855"; tag "basic"; tag "Ensembl_canonical"; havana_gene "OTTHUMG00000001219.2"; havana_transcript "OTTHUMT00000003614.2";	-	exon	chr1	7382651	7382709	-	MIRc	SINE	MIR
chr1	7388183	7388493	gene_id "ENSG00000237728.2"; transcript_id "ENST00000411708.1"; gene_type "lncRNA"; gene_name "CAMTA1-AS2"; transcript_type "lncRNA"; transcript_name "CAMTA1-AS2-201"; exon_number 2; exon_id "ENSE00001790599.1"; level 1; transcript_support_level "3"; hgnc_id "HGNC:40855"; tag "basic"; tag "exp_conf"; havana_gene "OTTHUMG00000001219.2"; havana_transcript "OTTHUMT00000003615.1";	-	exon	chr1	7388047	7388194	+	MIRb	SINE	MIR
chr1	7693124	7694844	gene_id "ENSG00000270171.1"; transcript_id "ENST00000602640.1"; gene_type "lncRNA"; gene_name "ENSG00000270171"; transcript_type "lncRNA"; transcript_name "ENST00000602640"; exon_number 1; exon_id "ENSE00003394675.1"; level 2; transcript_support_level "NA"; tag "basic"; tag "Ensembl_canonical"; havana_gene "OTTHUMG00000183917.1"; havana_transcript "OTTHUMT00000467517.1";	-	exon	chr1	7693071	7693429	-	THE1B	LTR	ERVL-MaLR
chr1	7693124	7694844	gene_id "ENSG00000270171.1"; transcript_id "ENST00000602640.1"; gene_type "lncRNA"; gene_name "ENSG00000270171"; transcript_type "lncRNA"; transcript_name "ENST00000602640"; exon_number 1; exon_id "ENSE00003394675.1"; level 2; transcript_support_level "NA"; tag "basic"; tag "Ensembl_canonical"; havana_gene "OTTHUMG00000183917.1"; havana_transcript "OTTHUMT00000467517.1";	-	exon	chr1	7693429	7694107	-	MER77B	LTR	ERVL
chr1	7698303	7698872	gene_id "ENSG00000270035.1"; transcript_id "ENST00000602973.1"; gene_type "lncRNA"; gene_name "ENSG00000270035"; transcript_type "lncRNA"; transcript_name "ENST00000602973"; exon_number 1; exon_id "ENSE00003326834.1"; level 2; transcript_support_level "NA"; tag "basic"; tag "Ensembl_canonical"; havana_gene "OTTHUMG00000183918.1"; havana_transcript "OTTHUMT00000467518.1";	-	exon	chr1	7698179	7698402	-	MER30	DNA	hAT-Charlie
chr1	7698303	7698872	gene_id "ENSG00000270035.1"; transcript_id "ENST00000602973.1"; gene_type "lncRNA"; gene_name "ENSG00000270035"; transcript_type "lncRNA"; transcript_name "ENST00000602973"; exon_number 1; exon_id "ENSE00003326834.1"; level 2; transcript_support_level "NA"; tag "basic"; tag "Ensembl_canonical"; havana_gene "OTTHUMG00000183918.1"; havana_transcript "OTTHUMT00000467518.1";	-	exon	chr1	7698419	7698569	-	MIR1_Amn	SINE	MIR
chr1	7700704	7700970	gene_id "ENSG00000269978.1"; transcript_id "ENST00000602916.1"; gene_type "lncRNA"; gene_name "ENSG00000269978"; transcript_type "lncRNA"; transcript_name "ENST00000602916"; exon_number 1; exon_id "ENSE00003226816.1"; level 2; transcript_support_level "NA"; tag "basic"; tag "Ensembl_canonical"; havana_gene "OTTHUMG00000183919.1"; havana_transcript "OTTHUMT00000467519.1";	-	exon	chr1	7700957	7701044	+	AluJb	SINE	Alu
chr1	7700704	7700970	gene_id "ENSG00000269978.1"; transcript_id "ENST00000602916.1"; gene_type "lncRNA"; gene_name "ENSG00000269978"; transcript_type "lncRNA"; transcript_name "ENST00000602916"; exon_number 1; exon_id "ENSE00003226816.1"; level 2; transcript_support_level "NA"; tag "basic"; tag "Ensembl_canonical"; havana_gene "OTTHUMG00000183919.1"; havana_transcript "OTTHUMT00000467519.1";	-	exon	chr1	7700470	7700852	-	MLT1I	LTR	ERVL-MaLR
chr1	7776383	7776775	gene_id "ENSG00000269925.1"; transcript_id "ENST00000602406.1"; gene_type "lncRNA"; gene_name "ENSG00000269925"; transcript_type "lncRNA"; transcript_name "ENST00000602406"; exon_number 1; exon_id "ENSE00003365809.1"; level 2; transcript_support_level "NA"; tag "basic"; tag "Ensembl_canonical"; havana_gene "OTTHUMG00000183953.1"; havana_transcript "OTTHUMT00000467577.1";	+	exon	chr1	7776103	7776715	-	L1MB5	LINE	L1
chr1	7811489	7811604	gene_id "ENSG00000236266.1"; transcript_id "ENST00000451646.1"; gene_type "lncRNA"; gene_name "ENSG00000236266"; transcript_type "lncRNA"; transcript_name "ENST00000451646"; exon_number 2; exon_id "ENSE00001667172.1"; level 1; transcript_support_level "3"; tag "basic"; tag "Ensembl_canonical"; tag "exp_conf"; havana_gene "OTTHUMG00000001211.1"; havana_transcript "OTTHUMT00000003587.1";	-	exon	chr1	7811416	7811806	-	MLT1A1	LTR	ERVL-MaLR
chr1	7991134	7991447	gene_id "ENSG00000284747.1"; transcript_id "ENST00000641354.1"; gene_type "lncRNA"; gene_name "ENSG00000284747"; transcript_type "lncRNA"; transcript_name "ENST00000641354"; exon_number 1; exon_id "ENSE00003813654.1"; level 2; tag "RNA_Seq_supported_only"; tag "basic"; tag "Ensembl_canonical"; havana_gene "OTTHUMG00000192291.2"; havana_transcript "OTTHUMT00000493402.2";	+	exon	chr1	7990872	7991180	-	AluSg	SINE	Alu
chr1	7994547	7994664	gene_id "ENSG00000284747.1"; transcript_id "ENST00000641354.1"; gene_type "lncRNA"; gene_name "ENSG00000284747"; transcript_type "lncRNA"; transcript_name "ENST00000641354"; exon_number 2; exon_id "ENSE00003813587.1"; level 2; tag "RNA_Seq_supported_only"; tag "basic"; tag "Ensembl_canonical"; havana_gene "OTTHUMG00000192291.2"; havana_transcript "OTTHUMT00000493402.2";	+	exon	chr1	7994520	7994812	-	AluSz	SINE	Alu
chr1	7996321	7996443	gene_id "ENSG00000284747.1"; transcript_id "ENST00000641354.1"; gene_type "lncRNA"; gene_name "ENSG00000284747"; transcript_type "lncRNA"; transcript_name "ENST00000641354"; exon_number 3; exon_id "ENSE00003812917.1"; level 2; tag "RNA_Seq_supported_only"; tag "basic"; tag "Ensembl_canonical"; havana_gene "OTTHUMG00000192291.2"; havana_transcript "OTTHUMT00000493402.2";	+	exon	chr1	7996302	7996599	-	AluY	SINE	Alu
chr1	8000088	8000185	gene_id "ENSG00000284747.1"; transcript_id "ENST00000641354.1"; gene_type "lncRNA"; gene_name "ENSG00000284747"; transcript_type "lncRNA"; transcript_name "ENST00000641354"; exon_number 4; exon_id "ENSE00003811874.1"; level 2; tag "RNA_Seq_supported_only"; tag "basic"; tag "Ensembl_canonical"; havana_gene "OTTHUMG00000192291.2"; havana_transcript "OTTHUMT00000493402.2";	+	exon	chr1	8000032	8000327	-	AluSx	SINE	Alu
chr1	8000606	8000728	gene_id "ENSG00000284747.1"; transcript_id "ENST00000641354.1"; gene_type "lncRNA"; gene_name "ENSG00000284747"; transcript_type "lncRNA"; transcript_name "ENST00000641354"; exon_number 5; exon_id "ENSE00003812359.1"; level 2; tag "RNA_Seq_supported_only"; tag "basic"; tag "Ensembl_canonical"; havana_gene "OTTHUMG00000192291.2"; havana_transcript "OTTHUMT00000493402.2";	+	exon	chr1	8000572	8000889	-	AluSq2	SINE	Alu
chr1	7999540	8000728	gene_id "ENSG00000284747.1"; transcript_id "ENST00000642135.1"; gene_type "lncRNA"; gene_name "ENSG00000284747"; transcript_type "lncRNA"; transcript_name "ENST00000642135"; exon_number 1; exon_id "ENSE00003813137.1"; level 2; tag "RNA_Seq_supported_only"; tag "basic"; havana_gene "OTTHUMG00000192291.2"; havana_transcript "OTTHUMT00000493403.1";	+	exon	chr1	7999328	7999633	-	AluJb	SINE	Alu
chr1	7999540	8000728	gene_id "ENSG00000284747.1"; transcript_id "ENST00000642135.1"; gene_type "lncRNA"; gene_name "ENSG00000284747"; transcript_type "lncRNA"; transcript_name "ENST00000642135"; exon_number 1; exon_id "ENSE00003813137.1"; level 2; tag "RNA_Seq_supported_only"; tag "basic"; havana_gene "OTTHUMG00000192291.2"; havana_transcript "OTTHUMT00000493403.1";	+	exon	chr1	7999850	7999949	+	L1MA2	LINE	L1
chr1	7999540	8000728	gene_id "ENSG00000284747.1"; transcript_id "ENST00000642135.1"; gene_type "lncRNA"; gene_name "ENSG00000284747"; transcript_type "lncRNA"; transcript_name "ENST00000642135"; exon_number 1; exon_id "ENSE00003813137.1"; level 2; tag "RNA_Seq_supported_only"; tag "basic"; havana_gene "OTTHUMG00000192291.2"; havana_transcript "OTTHUMT00000493403.1";	+	exon	chr1	8000032	8000327	-	AluSx	SINE	Alu
chr1	7999540	8000728	gene_id "ENSG00000284747.1"; transcript_id "ENST00000642135.1"; gene_type "lncRNA"; gene_name "ENSG00000284747"; transcript_type "lncRNA"; transcript_name "ENST00000642135"; exon_number 1; exon_id "ENSE00003813137.1"; level 2; tag "RNA_Seq_supported_only"; tag "basic"; havana_gene "OTTHUMG00000192291.2"; havana_transcript "OTTHUMT00000493403.1";	+	exon	chr1	8000393	8000572	-	HAL1ME	LINE	L1
chr1	7999540	8000728	gene_id "ENSG00000284747.1"; transcript_id "ENST00000642135.1"; gene_type "lncRNA"; gene_name "ENSG00000284747"; transcript_type "lncRNA"; transcript_name "ENST00000642135"; exon_number 1; exon_id "ENSE00003813137.1"; level 2; tag "RNA_Seq_supported_only"; tag "basic"; havana_gene "OTTHUMG00000192291.2"; havana_transcript "OTTHUMT00000493403.1";	+	exon	chr1	8000572	8000889	-	AluSq2	SINE	Alu
chr1	8001915	8002961	gene_id "ENSG00000284747.1"; transcript_id "ENST00000642135.1"; gene_type "lncRNA"; gene_name "ENSG00000284747"; transcript_type "lncRNA"; transcript_name "ENST00000642135"; exon_number 2; exon_id "ENSE00003811985.1"; level 2; tag "RNA_Seq_supported_only"; tag "basic"; havana_gene "OTTHUMG00000192291.2"; havana_transcript "OTTHUMT00000493403.1";	+	exon	chr1	8001890	8002187	-	AluSg	SINE	Alu
chr1	8001915	8002961	gene_id "ENSG00000284747.1"; transcript_id "ENST00000642135.1"; gene_type "lncRNA"; gene_name "ENSG00000284747"; transcript_type "lncRNA"; transcript_name "ENST00000642135"; exon_number 2; exon_id "ENSE00003811985.1"; level 2; tag "RNA_Seq_supported_only"; tag "basic"; havana_gene "OTTHUMG00000192291.2"; havana_transcript "OTTHUMT00000493403.1";	+	exon	chr1	8002187	8002233	-	HAL1ME	LINE	L1
chr1	8001915	8002961	gene_id "ENSG00000284747.1"; transcript_id "ENST00000642135.1"; gene_type "lncRNA"; gene_name "ENSG00000284747"; transcript_type "lncRNA"; transcript_name "ENST00000642135"; exon_number 2; exon_id "ENSE00003811985.1"; level 2; tag "RNA_Seq_supported_only"; tag "basic"; havana_gene "OTTHUMG00000192291.2"; havana_transcript "OTTHUMT00000493403.1";	+	exon	chr1	8002656	8002764	-	HAL1ME	LINE	L1
chr1	8001915	8002961	gene_id "ENSG00000284747.1"; transcript_id "ENST00000642135.1"; gene_type "lncRNA"; gene_name "ENSG00000284747"; transcript_type "lncRNA"; transcript_name "ENST00000642135"; exon_number 2; exon_id "ENSE00003811985.1"; level 2; tag "RNA_Seq_supported_only"; tag "basic"; havana_gene "OTTHUMG00000192291.2"; havana_transcript "OTTHUMT00000493403.1";	+	exon	chr1	8002764	8003066	-	AluSz	SINE	Alu
chr1	7999073	7999934	gene_id "ENSG00000284716.1"; transcript_id "ENST00000641100.1"; gene_type "lncRNA"; gene_name "ENSG00000284716"; transcript_type "lncRNA"; transcript_name "ENST00000641100"; exon_number 1; exon_id "ENSE00003812492.1"; level 2; tag "RNA_Seq_supported_only"; tag "basic"; tag "Ensembl_canonical"; havana_gene "OTTHUMG00000192290.1"; havana_transcript "OTTHUMT00000493401.1";	-	exon	chr1	7998867	7999168	+	AluSx1	SINE	Alu
chr1	7999073	7999934	gene_id "ENSG00000284716.1"; transcript_id "ENST00000641100.1"; gene_type "lncRNA"; gene_name "ENSG00000284716"; transcript_type "lncRNA"; transcript_name "ENST00000641100"; exon_number 1; exon_id "ENSE00003812492.1"; level 2; tag "RNA_Seq_supported_only"; tag "basic"; tag "Ensembl_canonical"; havana_gene "OTTHUMG00000192290.1"; havana_transcript "OTTHUMT00000493401.1";	-	exon	chr1	7999168	7999327	-	MSTD	LTR	ERVL-MaLR
chr1	7999073	7999934	gene_id "ENSG00000284716.1"; transcript_id "ENST00000641100.1"; gene_type "lncRNA"; gene_name "ENSG00000284716"; transcript_type "lncRNA"; transcript_name "ENST00000641100"; exon_number 1; exon_id "ENSE00003812492.1"; level 2; tag "RNA_Seq_supported_only"; tag "basic"; tag "Ensembl_canonical"; havana_gene "OTTHUMG00000192290.1"; havana_transcript "OTTHUMT00000493401.1";	-	exon	chr1	7999328	7999633	-	AluJb	SINE	Alu
chr1	7999073	7999934	gene_id "ENSG00000284716.1"; transcript_id "ENST00000641100.1"; gene_type "lncRNA"; gene_name "ENSG00000284716"; transcript_type "lncRNA"; transcript_name "ENST00000641100"; exon_number 1; exon_id "ENSE00003812492.1"; level 2; tag "RNA_Seq_supported_only"; tag "basic"; tag "Ensembl_canonical"; havana_gene "OTTHUMG00000192290.1"; havana_transcript "OTTHUMT00000493401.1";	-	exon	chr1	7999850	7999949	+	L1MA2	LINE	L1
chr1	7998187	7998367	gene_id "ENSG00000284716.1"; transcript_id "ENST00000641100.1"; gene_type "lncRNA"; gene_name "ENSG00000284716"; transcript_type "lncRNA"; transcript_name "ENST00000641100"; exon_number 2; exon_id "ENSE00003812260.1"; level 2; tag "RNA_Seq_supported_only"; tag "basic"; tag "Ensembl_canonical"; havana_gene "OTTHUMG00000192290.1"; havana_transcript "OTTHUMT00000493401.1";	-	exon	chr1	7998134	7998249	-	L1MEd	LINE	L1
chr1	7998187	7998367	gene_id "ENSG00000284716.1"; transcript_id "ENST00000641100.1"; gene_type "lncRNA"; gene_name "ENSG00000284716"; transcript_type "lncRNA"; transcript_name "ENST00000641100"; exon_number 2; exon_id "ENSE00003812260.1"; level 2; tag "RNA_Seq_supported_only"; tag "basic"; tag "Ensembl_canonical"; havana_gene "OTTHUMG00000192290.1"; havana_transcript "OTTHUMT00000493401.1";	-	exon	chr1	7998249	7998557	-	AluSz	SINE	Alu
chr1	8121474	8122702	gene_id "ENSG00000238290.1"; transcript_id "ENST00000445300.1"; gene_type "lncRNA"; gene_name "ERRFI1-DT"; transcript_type "lncRNA"; transcript_name "ERRFI1-DT-201"; exon_number 3; exon_id "ENSE00001801731.1"; level 2; transcript_support_level "2"; hgnc_id "HGNC:55646"; tag "basic"; tag "Ensembl_canonical"; havana_gene "OTTHUMG00000001766.1"; havana_transcript "OTTHUMT00000004926.1";	+	exon	chr1	8121700	8122011	+	AluJb	SINE	Alu
chr1	8121474	8122702	gene_id "ENSG00000238290.1"; transcript_id "ENST00000445300.1"; gene_type "lncRNA"; gene_name "ERRFI1-DT"; transcript_type "lncRNA"; transcript_name "ERRFI1-DT-201"; exon_number 3; exon_id "ENSE00001801731.1"; level 2; transcript_support_level "2"; hgnc_id "HGNC:55646"; tag "basic"; tag "Ensembl_canonical"; havana_gene "OTTHUMG00000001766.1"; havana_transcript "OTTHUMT00000004926.1";	+	exon	chr1	8122076	8122321	-	L2b	LINE	L2
chr1	8121474	8122702	gene_id "ENSG00000238290.1"; transcript_id "ENST00000445300.1"; gene_type "lncRNA"; gene_name "ERRFI1-DT"; transcript_type "lncRNA"; transcript_name "ERRFI1-DT-201"; exon_number 3; exon_id "ENSE00001801731.1"; level 2; transcript_support_level "2"; hgnc_id "HGNC:55646"; tag "basic"; tag "Ensembl_canonical"; havana_gene "OTTHUMG00000001766.1"; havana_transcript "OTTHUMT00000004926.1";	+	exon	chr1	8122525	8122630	-	L1MC4	LINE	L1
chr1	8121474	8122702	gene_id "ENSG00000238290.1"; transcript_id "ENST00000445300.1"; gene_type "lncRNA"; gene_name "ERRFI1-DT"; transcript_type "lncRNA"; transcript_name "ERRFI1-DT-201"; exon_number 3; exon_id "ENSE00001801731.1"; level 2; transcript_support_level "2"; hgnc_id "HGNC:55646"; tag "basic"; tag "Ensembl_canonical"; havana_gene "OTTHUMG00000001766.1"; havana_transcript "OTTHUMT00000004926.1";	+	exon	chr1	8122630	8123171	-	MER41A	LTR	ERV1
chr1	8191692	8191753	gene_id "ENSG00000288816.1"; transcript_id "ENST00000684850.1"; gene_type "lncRNA"; gene_name "ENSG00000288816"; transcript_type "lncRNA"; transcript_name "ENST00000684850"; exon_number 1; exon_id "ENSE00003935686.1"; level 2; tag "basic"; tag "Ensembl_canonical"; tag "TAGENE";	+	exon	chr1	8191497	8191827	+	MSTA	LTR	ERVL-MaLR
chr1	8193987	8194926	gene_id "ENSG00000288816.1"; transcript_id "ENST00000684850.1"; gene_type "lncRNA"; gene_name "ENSG00000288816"; transcript_type "lncRNA"; transcript_name "ENST00000684850"; exon_number 2; exon_id "ENSE00003928842.1"; level 2; tag "basic"; tag "Ensembl_canonical"; tag "TAGENE";	+	exon	chr1	8194037	8194160	+	MamSINE1	SINE	tRNA-RTE
chr1	8193987	8194926	gene_id "ENSG00000288816.1"; transcript_id "ENST00000684850.1"; gene_type "lncRNA"; gene_name "ENSG00000288816"; transcript_type "lncRNA"; transcript_name "ENST00000684850"; exon_number 2; exon_id "ENSE00003928842.1"; level 2; tag "basic"; tag "Ensembl_canonical"; tag "TAGENE";	+	exon	chr1	8194184	8194288	+	L3b	LINE	CR1
chr1	8202690	8202876	gene_id "ENSG00000227634.3"; transcript_id "ENST00000670361.1"; gene_type "lncRNA"; gene_name "LINC01714"; transcript_type "lncRNA"; transcript_name "LINC01714-203"; exon_number 2; exon_id "ENSE00003884646.1"; level 2; hgnc_id "HGNC:52501"; tag "basic"; tag "Ensembl_canonical"; tag "TAGENE"; havana_gene "OTTHUMG00000001769.3"; havana_transcript "OTTHUMT00000526964.1";	+	exon	chr1	8202684	8202802	+	L3	LINE	CR1
chr1	8202690	8202876	gene_id "ENSG00000227634.3"; transcript_id "ENST00000670361.1"; gene_type "lncRNA"; gene_name "LINC01714"; transcript_type "lncRNA"; transcript_name "LINC01714-203"; exon_number 2; exon_id "ENSE00003884646.1"; level 2; hgnc_id "HGNC:52501"; tag "basic"; tag "Ensembl_canonical"; tag "TAGENE"; havana_gene "OTTHUMG00000001769.3"; havana_transcript "OTTHUMT00000526964.1";	+	exon	chr1	8202749	8202815	-	MamRTE1	LINE	RTE-BovB
chr1	8208667	8208873	gene_id "ENSG00000227634.3"; transcript_id "ENST00000670361.1"; gene_type "lncRNA"; gene_name "LINC01714"; transcript_type "lncRNA"; transcript_name "LINC01714-203"; exon_number 3; exon_id "ENSE00003785883.1"; level 2; hgnc_id "HGNC:52501"; tag "basic"; tag "Ensembl_canonical"; tag "TAGENE"; havana_gene "OTTHUMG00000001769.3"; havana_transcript "OTTHUMT00000526964.1";	+	exon	chr1	8208599	8208695	-	MIR3	SINE	MIR
chr1	8215079	8215207	gene_id "ENSG00000227634.3"; transcript_id "ENST00000670361.1"; gene_type "lncRNA"; gene_name "LINC01714"; transcript_type "lncRNA"; transcript_name "LINC01714-203"; exon_number 5; exon_id "ENSE00003853850.1"; level 2; hgnc_id "HGNC:52501"; tag "basic"; tag "Ensembl_canonical"; tag "TAGENE"; havana_gene "OTTHUMG00000001769.3"; havana_transcript "OTTHUMT00000526964.1";	+	exon	chr1	8215096	8215180	+	L1PB1	LINE	L1
chr1	8202429	8202876	gene_id "ENSG00000227634.3"; transcript_id "ENST00000635451.1"; gene_type "lncRNA"; gene_name "LINC01714"; transcript_type "lncRNA"; transcript_name "LINC01714-202"; exon_number 1; exon_id "ENSE00003786026.1"; level 2; transcript_support_level "5"; hgnc_id "HGNC:52501"; tag "non_submitted_evidence"; havana_gene "OTTHUMG00000001769.3"; havana_transcript "OTTHUMT00000488600.1";	+	exon	chr1	8202684	8202802	+	L3	LINE	CR1
chr1	8202429	8202876	gene_id "ENSG00000227634.3"; transcript_id "ENST00000635451.1"; gene_type "lncRNA"; gene_name "LINC01714"; transcript_type "lncRNA"; transcript_name "LINC01714-202"; exon_number 1; exon_id "ENSE00003786026.1"; level 2; transcript_support_level "5"; hgnc_id "HGNC:52501"; tag "non_submitted_evidence"; havana_gene "OTTHUMG00000001769.3"; havana_transcript "OTTHUMT00000488600.1";	+	exon	chr1	8202749	8202815	-	MamRTE1	LINE	RTE-BovB
chr1	8208667	8208873	gene_id "ENSG00000227634.3"; transcript_id "ENST00000635451.1"; gene_type "lncRNA"; gene_name "LINC01714"; transcript_type "lncRNA"; transcript_name "LINC01714-202"; exon_number 2; exon_id "ENSE00003785883.1"; level 2; transcript_support_level "5"; hgnc_id "HGNC:52501"; tag "non_submitted_evidence"; havana_gene "OTTHUMG00000001769.3"; havana_transcript "OTTHUMT00000488600.1";	+	exon	chr1	8208599	8208695	-	MIR3	SINE	MIR
chr1	8215079	8215210	gene_id "ENSG00000227634.3"; transcript_id "ENST00000635451.1"; gene_type "lncRNA"; gene_name "LINC01714"; transcript_type "lncRNA"; transcript_name "LINC01714-202"; exon_number 4; exon_id "ENSE00001657534.1"; level 2; transcript_support_level "5"; hgnc_id "HGNC:52501"; tag "non_submitted_evidence"; havana_gene "OTTHUMG00000001769.3"; havana_transcript "OTTHUMT00000488600.1";	+	exon	chr1	8215096	8215180	+	L1PB1	LINE	L1
chr1	8208672	8208873	gene_id "ENSG00000227634.3"; transcript_id "ENST00000452982.1"; gene_type "lncRNA"; gene_name "LINC01714"; transcript_type "lncRNA"; transcript_name "LINC01714-201"; exon_number 1; exon_id "ENSE00001782222.1"; level 1; transcript_support_level "3"; hgnc_id "HGNC:52501"; tag "basic"; tag "exp_conf"; havana_gene "OTTHUMG00000001769.3"; havana_transcript "OTTHUMT00000004930.2";	+	exon	chr1	8208599	8208695	-	MIR3	SINE	MIR
chr1	8214625	8214678	gene_id "ENSG00000227634.3"; transcript_id "ENST00000452982.1"; gene_type "lncRNA"; gene_name "LINC01714"; transcript_type "lncRNA"; transcript_name "LINC01714-201"; exon_number 3; exon_id "ENSE00001688895.1"; level 1; transcript_support_level "3"; hgnc_id "HGNC:52501"; tag "basic"; tag "exp_conf"; havana_gene "OTTHUMG00000001769.3"; havana_transcript "OTTHUMT00000004930.2";	+	exon	chr1	8214622	8214739	-	L2c	LINE	L2
chr1	8215079	8215210	gene_id "ENSG00000227634.3"; transcript_id "ENST00000452982.1"; gene_type "lncRNA"; gene_name "LINC01714"; transcript_type "lncRNA"; transcript_name "LINC01714-201"; exon_number 4; exon_id "ENSE00001657534.1"; level 1; transcript_support_level "3"; hgnc_id "HGNC:52501"; tag "basic"; tag "exp_conf"; havana_gene "OTTHUMG00000001769.3"; havana_transcript "OTTHUMT00000004930.2";	+	exon	chr1	8215096	8215180	+	L1PB1	LINE	L1
chr1	8218190	8218533	gene_id "ENSG00000233645.1"; transcript_id "ENST00000424689.1"; gene_type "lncRNA"; gene_name "ENSG00000233645"; transcript_type "lncRNA"; transcript_name "ENST00000424689"; exon_number 2; exon_id "ENSE00001608235.1"; level 2; transcript_support_level "3"; tag "basic"; tag "Ensembl_canonical"; havana_gene "OTTHUMG00000001770.1"; havana_transcript "OTTHUMT00000004931.1";	-	exon	chr1	8218186	8218333	-	AluYc	SINE	Alu
chr1	8424645	8424701	gene_id "ENSG00000232912.6"; transcript_id "ENST00000449895.5"; gene_type "lncRNA"; gene_name "RERE-AS1"; transcript_type "lncRNA"; transcript_name "RERE-AS1-202"; exon_number 1; exon_id "ENSE00001734095.1"; level 1; transcript_support_level "3"; hgnc_id "HGNC:40501"; tag "Ensembl_canonical"; tag "exp_conf"; havana_gene "OTTHUMG00000001772.2"; havana_transcript "OTTHUMT00000004944.1";	+	exon	chr1	8424658	8424711	-	L2c	LINE	L2
chr1	8434633	8434838	gene_id "ENSG00000232912.6"; transcript_id "ENST00000449895.5"; gene_type "lncRNA"; gene_name "RERE-AS1"; transcript_type "lncRNA"; transcript_name "RERE-AS1-202"; exon_number 4; exon_id "ENSE00001752357.1"; level 1; transcript_support_level "3"; hgnc_id "HGNC:40501"; tag "Ensembl_canonical"; tag "exp_conf"; havana_gene "OTTHUMG00000001772.2"; havana_transcript "OTTHUMT00000004944.1";	+	exon	chr1	8434475	8435076	+	MLT1G3	LTR	ERVL-MaLR
chr1	8434570	8435013	gene_id "ENSG00000232912.6"; transcript_id "ENST00000653698.1"; gene_type "lncRNA"; gene_name "RERE-AS1"; transcript_type "lncRNA"; transcript_name "RERE-AS1-203"; exon_number 4; exon_id "ENSE00003862093.1"; level 2; hgnc_id "HGNC:40501"; tag "basic"; tag "TAGENE"; havana_gene "OTTHUMG00000001772.2"; havana_transcript "OTTHUMT00000517839.1";	+	exon	chr1	8434475	8435076	+	MLT1G3	LTR	ERVL-MaLR
chr1	8805860	8805939	gene_id "ENSG00000228423.2"; transcript_id "ENST00000433876.2"; gene_type "lncRNA"; gene_name "ENSG00000228423"; transcript_type "lncRNA"; transcript_name "ENST00000433876"; exon_number 2; exon_id "ENSE00001748161.2"; level 2; transcript_support_level "5"; tag "basic"; tag "Ensembl_canonical"; havana_gene "OTTHUMG00000001777.2"; havana_transcript "OTTHUMT00000004952.2";	-	exon	chr1	8805841	8806151	-	AluSq2	SINE	Alu
chr1	9148011	9151835	gene_id "ENSG00000228526.7"; transcript_id "ENST00000635687.1"; gene_type "lncRNA"; gene_name "MIR34AHG"; transcript_type "lncRNA"; transcript_name "MIR34AHG-204"; exon_number 2; exon_id "ENSE00003790229.1"; level 2; transcript_support_level "1"; hgnc_id "HGNC:51913"; tag "basic"; tag "Ensembl_canonical"; havana_gene "OTTHUMG00000001762.6"; havana_transcript "OTTHUMT00000488406.2";	-	exon	chr1	9148015	9148316	-	L1MD3	LINE	L1
chr1	9148011	9151835	gene_id "ENSG00000228526.7"; transcript_id "ENST00000635687.1"; gene_type "lncRNA"; gene_name "MIR34AHG"; transcript_type "lncRNA"; transcript_name "MIR34AHG-204"; exon_number 2; exon_id "ENSE00003790229.1"; level 2; transcript_support_level "1"; hgnc_id "HGNC:51913"; tag "basic"; tag "Ensembl_canonical"; havana_gene "OTTHUMG00000001762.6"; havana_transcript "OTTHUMT00000488406.2";	-	exon	chr1	9148292	9148465	-	L1MD2	LINE	L1
chr1	9148011	9151835	gene_id "ENSG00000228526.7"; transcript_id "ENST00000635687.1"; gene_type "lncRNA"; gene_name "MIR34AHG"; transcript_type "lncRNA"; transcript_name "MIR34AHG-204"; exon_number 2; exon_id "ENSE00003790229.1"; level 2; transcript_support_level "1"; hgnc_id "HGNC:51913"; tag "basic"; tag "Ensembl_canonical"; havana_gene "OTTHUMG00000001762.6"; havana_transcript "OTTHUMT00000488406.2";	-	exon	chr1	9148953	9149200	+	AluSx1	SINE	Alu
chr1	9148011	9151835	gene_id "ENSG00000228526.7"; transcript_id "ENST00000635687.1"; gene_type "lncRNA"; gene_name "MIR34AHG"; transcript_type "lncRNA"; transcript_name "MIR34AHG-204"; exon_number 2; exon_id "ENSE00003790229.1"; level 2; transcript_support_level "1"; hgnc_id "HGNC:51913"; tag "basic"; tag "Ensembl_canonical"; havana_gene "OTTHUMG00000001762.6"; havana_transcript "OTTHUMT00000488406.2";	-	exon	chr1	9149256	9149536	-	AluJb	SINE	Alu
chr1	9148011	9151835	gene_id "ENSG00000228526.7"; transcript_id "ENST00000635687.1"; gene_type "lncRNA"; gene_name "MIR34AHG"; transcript_type "lncRNA"; transcript_name "MIR34AHG-204"; exon_number 2; exon_id "ENSE00003790229.1"; level 2; transcript_support_level "1"; hgnc_id "HGNC:51913"; tag "basic"; tag "Ensembl_canonical"; havana_gene "OTTHUMG00000001762.6"; havana_transcript "OTTHUMT00000488406.2";	-	exon	chr1	9151245	9151461	+	MIR	SINE	MIR
chr1	9196912	9198703	gene_id "ENSG00000228526.7"; transcript_id "ENST00000635405.2"; gene_type "lncRNA"; gene_name "MIR34AHG"; transcript_type "lncRNA"; transcript_name "MIR34AHG-203"; exon_number 1; exon_id "ENSE00003784444.2"; level 2; transcript_support_level "4"; hgnc_id "HGNC:51913"; tag "basic"; havana_gene "OTTHUMG00000001762.6"; havana_transcript "OTTHUMT00000488405.2";	-	exon	chr1	9196990	9197115	+	MIR3	SINE	MIR
chr1	9179631	9182295	gene_id "ENSG00000228526.7"; transcript_id "ENST00000635405.2"; gene_type "lncRNA"; gene_name "MIR34AHG"; transcript_type "lncRNA"; transcript_name "MIR34AHG-203"; exon_number 2; exon_id "ENSE00003791526.2"; level 2; transcript_support_level "4"; hgnc_id "HGNC:51913"; tag "basic"; havana_gene "OTTHUMG00000001762.6"; havana_transcript "OTTHUMT00000488405.2";	-	exon	chr1	9179783	9179994	-	MIRb	SINE	MIR
chr1	9179631	9182295	gene_id "ENSG00000228526.7"; transcript_id "ENST00000635405.2"; gene_type "lncRNA"; gene_name "MIR34AHG"; transcript_type "lncRNA"; transcript_name "MIR34AHG-203"; exon_number 2; exon_id "ENSE00003791526.2"; level 2; transcript_support_level "4"; hgnc_id "HGNC:51913"; tag "basic"; havana_gene "OTTHUMG00000001762.6"; havana_transcript "OTTHUMT00000488405.2";	-	exon	chr1	9180260	9180353	+	L2a	LINE	L2
chr1	9179631	9182295	gene_id "ENSG00000228526.7"; transcript_id "ENST00000635405.2"; gene_type "lncRNA"; gene_name "MIR34AHG"; transcript_type "lncRNA"; transcript_name "MIR34AHG-203"; exon_number 2; exon_id "ENSE00003791526.2"; level 2; transcript_support_level "4"; hgnc_id "HGNC:51913"; tag "basic"; havana_gene "OTTHUMG00000001762.6"; havana_transcript "OTTHUMT00000488405.2";	-	exon	chr1	9180388	9180431	+	L2a	LINE	L2
chr1	9179631	9182295	gene_id "ENSG00000228526.7"; transcript_id "ENST00000635405.2"; gene_type "lncRNA"; gene_name "MIR34AHG"; transcript_type "lncRNA"; transcript_name "MIR34AHG-203"; exon_number 2; exon_id "ENSE00003791526.2"; level 2; transcript_support_level "4"; hgnc_id "HGNC:51913"; tag "basic"; havana_gene "OTTHUMG00000001762.6"; havana_transcript "OTTHUMT00000488405.2";	-	exon	chr1	9181573	9181768	-	MIRb	SINE	MIR
chr1	9191393	9192098	gene_id "ENSG00000234546.5"; transcript_id "ENST00000412639.4"; gene_type "lncRNA"; gene_name "LNCTAM34A"; transcript_type "lncRNA"; transcript_name "LNCTAM34A-201"; exon_number 3; exon_id "ENSE00003935101.1"; level 2; transcript_support_level "3"; hgnc_id "HGNC:52548"; tag "TAGENE"; havana_gene "OTTHUMG00000001764.8"; havana_transcript "OTTHUMT00000004915.4";	+	exon	chr1	9191223	9191440	+	LTR26E	LTR	ERV1
chr1	9191040	9191124	gene_id "ENSG00000234546.5"; transcript_id "ENST00000664915.1"; gene_type "lncRNA"; gene_name "LNCTAM34A"; transcript_type "lncRNA"; transcript_name "LNCTAM34A-205"; exon_number 3; exon_id "ENSE00003791623.2"; level 2; hgnc_id "HGNC:52548"; tag "non_submitted_evidence"; tag "basic"; tag "TAGENE"; havana_gene "OTTHUMG00000001764.8"; havana_transcript "OTTHUMT00000488598.2";	+	exon	chr1	9190766	9191145	+	L2a	LINE	L2
chr1	9191393	9192094	gene_id "ENSG00000234546.5"; transcript_id "ENST00000664915.1"; gene_type "lncRNA"; gene_name "LNCTAM34A"; transcript_type "lncRNA"; transcript_name "LNCTAM34A-205"; exon_number 4; exon_id "ENSE00003787636.2"; level 2; hgnc_id "HGNC:52548"; tag "non_submitted_evidence"; tag "basic"; tag "TAGENE"; havana_gene "OTTHUMG00000001764.8"; havana_transcript "OTTHUMT00000488598.2";	+	exon	chr1	9191223	9191440	+	LTR26E	LTR	ERV1
chr1	9187536	9187789	gene_id "ENSG00000234546.5"; transcript_id "ENST00000657715.1"; gene_type "lncRNA"; gene_name "LNCTAM34A"; transcript_type "lncRNA"; transcript_name "LNCTAM34A-204"; exon_number 3; exon_id "ENSE00003884716.1"; level 2; hgnc_id "HGNC:52548"; tag "basic"; tag "TAGENE"; havana_gene "OTTHUMG00000001764.8"; havana_transcript "OTTHUMT00000506438.1";	+	exon	chr1	9187372	9187592	-	MIRb	SINE	MIR
chr1	9187536	9187789	gene_id "ENSG00000234546.5"; transcript_id "ENST00000657715.1"; gene_type "lncRNA"; gene_name "LNCTAM34A"; transcript_type "lncRNA"; transcript_name "LNCTAM34A-204"; exon_number 3; exon_id "ENSE00003884716.1"; level 2; hgnc_id "HGNC:52548"; tag "basic"; tag "TAGENE"; havana_gene "OTTHUMG00000001764.8"; havana_transcript "OTTHUMT00000506438.1";	+	exon	chr1	9187783	9187840	-	MamGypLTR3a	LTR	Gypsy
chr1	9191393	9192089	gene_id "ENSG00000234546.5"; transcript_id "ENST00000657715.1"; gene_type "lncRNA"; gene_name "LNCTAM34A"; transcript_type "lncRNA"; transcript_name "LNCTAM34A-204"; exon_number 4; exon_id "ENSE00003700656.1"; level 2; hgnc_id "HGNC:52548"; tag "basic"; tag "TAGENE"; havana_gene "OTTHUMG00000001764.8"; havana_transcript "OTTHUMT00000506438.1";	+	exon	chr1	9191223	9191440	+	LTR26E	LTR	ERV1
chr1	9191038	9191124	gene_id "ENSG00000234546.5"; transcript_id "ENST00000634966.2"; gene_type "lncRNA"; gene_name "LNCTAM34A"; transcript_type "lncRNA"; transcript_name "LNCTAM34A-202"; exon_number 1; exon_id "ENSE00003877310.1"; level 2; transcript_support_level "5"; hgnc_id "HGNC:52548"; tag "TAGENE"; havana_gene "OTTHUMG00000001764.8"; havana_transcript "OTTHUMT00000522219.1";	+	exon	chr1	9190766	9191145	+	L2a	LINE	L2
chr1	9191393	9192089	gene_id "ENSG00000234546.5"; transcript_id "ENST00000634966.2"; gene_type "lncRNA"; gene_name "LNCTAM34A"; transcript_type "lncRNA"; transcript_name "LNCTAM34A-202"; exon_number 2; exon_id "ENSE00003700656.1"; level 2; transcript_support_level "5"; hgnc_id "HGNC:52548"; tag "TAGENE"; havana_gene "OTTHUMG00000001764.8"; havana_transcript "OTTHUMT00000522219.1";	+	exon	chr1	9191223	9191440	+	LTR26E	LTR	ERV1
chr1	9421098	9422862	gene_id "ENSG00000284652.1"; transcript_id "ENST00000641006.1"; gene_type "lncRNA"; gene_name "ENSG00000284652"; transcript_type "lncRNA"; transcript_name "ENST00000641006"; exon_number 1; exon_id "ENSE00003813485.1"; level 2; tag "basic"; tag "Ensembl_canonical"; havana_gene "OTTHUMG00000192292.1"; havana_transcript "OTTHUMT00000493404.1";	-	exon	chr1	9421110	9421240	-	L1MA10	LINE	L1
chr1	9421098	9422862	gene_id "ENSG00000284652.1"; transcript_id "ENST00000641006.1"; gene_type "lncRNA"; gene_name "ENSG00000284652"; transcript_type "lncRNA"; transcript_name "ENST00000641006"; exon_number 1; exon_id "ENSE00003813485.1"; level 2; tag "basic"; tag "Ensembl_canonical"; havana_gene "OTTHUMG00000192292.1"; havana_transcript "OTTHUMT00000493404.1";	-	exon	chr1	9421285	9421593	-	MLT1K	LTR	ERVL-MaLR
chr1	9421098	9422862	gene_id "ENSG00000284652.1"; transcript_id "ENST00000641006.1"; gene_type "lncRNA"; gene_name "ENSG00000284652"; transcript_type "lncRNA"; transcript_name "ENST00000641006"; exon_number 1; exon_id "ENSE00003813485.1"; level 2; tag "basic"; tag "Ensembl_canonical"; havana_gene "OTTHUMG00000192292.1"; havana_transcript "OTTHUMT00000493404.1";	-	exon	chr1	9421619	9421818	+	MER63A	DNA	hAT-Blackjack
chr1	9425094	9427381	gene_id "ENSG00000284693.2"; transcript_id "ENST00000641325.1"; gene_type "lncRNA"; gene_name "LINC02606"; transcript_type "lncRNA"; transcript_name "LINC02606-201"; exon_number 2; exon_id "ENSE00003812526.1"; level 2; hgnc_id "HGNC:54047"; tag "basic"; havana_gene "OTTHUMG00000192293.1"; havana_transcript "OTTHUMT00000493405.1";	-	exon	chr1	9424950	9425159	+	MIR	SINE	MIR
chr1	9425094	9427381	gene_id "ENSG00000284693.2"; transcript_id "ENST00000641325.1"; gene_type "lncRNA"; gene_name "LINC02606"; transcript_type "lncRNA"; transcript_name "LINC02606-201"; exon_number 2; exon_id "ENSE00003812526.1"; level 2; hgnc_id "HGNC:54047"; tag "basic"; havana_gene "OTTHUMG00000192293.1"; havana_transcript "OTTHUMT00000493405.1";	-	exon	chr1	9425100	9425347	-	MIR	SINE	MIR
chr1	9425094	9427381	gene_id "ENSG00000284693.2"; transcript_id "ENST00000641325.1"; gene_type "lncRNA"; gene_name "LINC02606"; transcript_type "lncRNA"; transcript_name "LINC02606-201"; exon_number 2; exon_id "ENSE00003812526.1"; level 2; hgnc_id "HGNC:54047"; tag "basic"; havana_gene "OTTHUMG00000192293.1"; havana_transcript "OTTHUMT00000493405.1";	-	exon	chr1	9425803	9426008	-	MIRb	SINE	MIR
chr1	9425094	9427381	gene_id "ENSG00000284693.2"; transcript_id "ENST00000641325.1"; gene_type "lncRNA"; gene_name "LINC02606"; transcript_type "lncRNA"; transcript_name "LINC02606-201"; exon_number 2; exon_id "ENSE00003812526.1"; level 2; hgnc_id "HGNC:54047"; tag "basic"; havana_gene "OTTHUMG00000192293.1"; havana_transcript "OTTHUMT00000493405.1";	-	exon	chr1	9426921	9427217	-	AluSx	SINE	Alu
chr1	9440459	9440564	gene_id "ENSG00000284693.2"; transcript_id "ENST00000641940.1"; gene_type "lncRNA"; gene_name "LINC02606"; transcript_type "lncRNA"; transcript_name "LINC02606-203"; exon_number 1; exon_id "ENSE00003811807.1"; level 2; hgnc_id "HGNC:54047"; tag "basic"; tag "Ensembl_canonical"; havana_gene "OTTHUMG00000192293.1"; havana_transcript "OTTHUMT00000493406.1";	-	exon	chr1	9440379	9440741	-	MSTD	LTR	ERVL-MaLR
chr1	9426649	9427381	gene_id "ENSG00000284693.2"; transcript_id "ENST00000641940.1"; gene_type "lncRNA"; gene_name "LINC02606"; transcript_type "lncRNA"; transcript_name "LINC02606-203"; exon_number 2; exon_id "ENSE00003812061.1"; level 2; hgnc_id "HGNC:54047"; tag "basic"; tag "Ensembl_canonical"; havana_gene "OTTHUMG00000192293.1"; havana_transcript "OTTHUMT00000493406.1";	-	exon	chr1	9426921	9427217	-	AluSx	SINE	Alu
chr1	9426975	9427381	gene_id "ENSG00000284693.2"; transcript_id "ENST00000641507.1"; gene_type "lncRNA"; gene_name "LINC02606"; transcript_type "lncRNA"; transcript_name "LINC02606-202"; exon_number 2; exon_id "ENSE00003812531.1"; level 2; hgnc_id "HGNC:54047"; tag "basic"; havana_gene "OTTHUMG00000192293.1"; havana_transcript "OTTHUMT00000493407.1";	-	exon	chr1	9426921	9427217	-	AluSx	SINE	Alu
chr1	9428014	9428960	gene_id "ENSG00000284693.2"; transcript_id "ENST00000685867.1"; gene_type "lncRNA"; gene_name "LINC02606"; transcript_type "lncRNA"; transcript_name "LINC02606-204"; exon_number 1; exon_id "ENSE00003924145.1"; level 2; hgnc_id "HGNC:54047"; tag "TAGENE"; havana_gene "OTTHUMG00000192293.1";	-	exon	chr1	9428044	9428340	-	AluSz	SINE	Alu
chr1	9428014	9428960	gene_id "ENSG00000284693.2"; transcript_id "ENST00000685867.1"; gene_type "lncRNA"; gene_name "LINC02606"; transcript_type "lncRNA"; transcript_name "LINC02606-204"; exon_number 1; exon_id "ENSE00003924145.1"; level 2; hgnc_id "HGNC:54047"; tag "TAGENE"; havana_gene "OTTHUMG00000192293.1";	-	exon	chr1	9428341	9428636	+	Tigger15a	DNA	TcMar-Tigger
chr1	9501092	9501548	gene_id "ENSG00000235263.1"; transcript_id "ENST00000441033.1"; gene_type "lncRNA"; gene_name "ENSG00000235263"; transcript_type "lncRNA"; transcript_name "ENST00000441033"; exon_number 2; exon_id "ENSE00001787692.1"; level 2; transcript_support_level "3"; tag "basic"; tag "Ensembl_canonical"; havana_gene "OTTHUMG00000001278.1"; havana_transcript "OTTHUMT00000003726.1";	-	exon	chr1	9500928	9501120	+	MER91B	DNA	hAT-Tip100
chr1	9501092	9501548	gene_id "ENSG00000235263.1"; transcript_id "ENST00000441033.1"; gene_type "lncRNA"; gene_name "ENSG00000235263"; transcript_type "lncRNA"; transcript_name "ENST00000441033"; exon_number 2; exon_id "ENSE00001787692.1"; level 2; transcript_support_level "3"; tag "basic"; tag "Ensembl_canonical"; havana_gene "OTTHUMG00000001278.1"; havana_transcript "OTTHUMT00000003726.1";	-	exon	chr1	9501405	9501627	+	MIRb	SINE	MIR
chr1	9652610	9654043	gene_id "ENSG00000179840.5"; transcript_id "ENST00000377320.3"; gene_type "lncRNA"; gene_name "PIK3CD-AS1"; transcript_type "lncRNA"; transcript_name "PIK3CD-AS1-201"; exon_number 2; exon_id "ENSE00001473539.3"; level 2; transcript_support_level "1"; hgnc_id "HGNC:32346"; tag "basic"; tag "Ensembl_canonical"; havana_gene "OTTHUMG00000001452.1"; havana_transcript "OTTHUMT00000004245.1";	-	exon	chr1	9653331	9653464	-	MIRb	SINE	MIR
chr1	9652610	9654043	gene_id "ENSG00000179840.5"; transcript_id "ENST00000377320.3"; gene_type "lncRNA"; gene_name "PIK3CD-AS1"; transcript_type "lncRNA"; transcript_name "PIK3CD-AS1-201"; exon_number 2; exon_id "ENSE00001473539.3"; level 2; transcript_support_level "1"; hgnc_id "HGNC:32346"; tag "basic"; tag "Ensembl_canonical"; havana_gene "OTTHUMG00000001452.1"; havana_transcript "OTTHUMT00000004245.1";	-	exon	chr1	9653924	9654090	+	FRAM	SINE	Alu
chr1	9680712	9681135	gene_id "ENSG00000231789.3"; transcript_id "ENST00000415330.3"; gene_type "lncRNA"; gene_name "PIK3CD-AS2"; transcript_type "lncRNA"; transcript_name "PIK3CD-AS2-201"; exon_number 2; exon_id "ENSE00001786522.1"; level 2; transcript_support_level "5"; hgnc_id "HGNC:51334"; tag "basic"; tag "Ensembl_canonical"; tag "TAGENE"; havana_gene "OTTHUMG00000001449.2"; havana_transcript "OTTHUMT00000004234.…	-	exon	chr1	9680797	9681157	-	MLT1F1	LTR	ERVL-MaLR
chr1	9672405	9672719	gene_id "ENSG00000231789.3"; transcript_id "ENST00000415330.3"; gene_type "lncRNA"; gene_name "PIK3CD-AS2"; transcript_type "lncRNA"; transcript_name "PIK3CD-AS2-201"; exon_number 3; exon_id "ENSE00003455420.2"; level 2; transcript_support_level "5"; hgnc_id "HGNC:51334"; tag "basic"; tag "Ensembl_canonical"; tag "TAGENE"; havana_gene "OTTHUMG00000001449.2"; havana_transcript "OTTHUMT00000004234.…	-	exon	chr1	9672425	9672723	-	AluJo	SINE	Alu
chr1	9826289	9828271	gene_id "ENSG00000280113.2"; transcript_id "ENST00000639753.1"; gene_type "TEC"; gene_name "ENSG00000280113"; transcript_type "TEC"; transcript_name "ENST00000639753"; exon_number 1; exon_id "ENSE00003807109.1"; level 2; transcript_support_level "NA"; tag "basic"; tag "Ensembl_canonical"; havana_gene "OTTHUMG00000192111.1"; havana_transcript "OTTHUMT00000492238.1";	-	exon	chr1	9827112	9827145	-	MIR	SINE	MIR
chr1	9826289	9828271	gene_id "ENSG00000280113.2"; transcript_id "ENST00000639753.1"; gene_type "TEC"; gene_name "ENSG00000280113"; transcript_type "TEC"; transcript_name "ENST00000639753"; exon_number 1; exon_id "ENSE00003807109.1"; level 2; transcript_support_level "NA"; tag "basic"; tag "Ensembl_canonical"; havana_gene "OTTHUMG00000192111.1"; havana_transcript "OTTHUMT00000492238.1";	-	exon	chr1	9827145	9827447	+	AluSx1	SINE	Alu
chr1	9826289	9828271	gene_id "ENSG00000280113.2"; transcript_id "ENST00000639753.1"; gene_type "TEC"; gene_name "ENSG00000280113"; transcript_type "TEC"; transcript_name "ENST00000639753"; exon_number 1; exon_id "ENSE00003807109.1"; level 2; transcript_support_level "NA"; tag "basic"; tag "Ensembl_canonical"; havana_gene "OTTHUMG00000192111.1"; havana_transcript "OTTHUMT00000492238.1";	-	exon	chr1	9827447	9827574	-	MIR	SINE	MIR
chr1	9826289	9828271	gene_id "ENSG00000280113.2"; transcript_id "ENST00000639753.1"; gene_type "TEC"; gene_name "ENSG00000280113"; transcript_type "TEC"; transcript_name "ENST00000639753"; exon_number 1; exon_id "ENSE00003807109.1"; level 2; transcript_support_level "NA"; tag "basic"; tag "Ensembl_canonical"; havana_gene "OTTHUMG00000192111.1"; havana_transcript "OTTHUMT00000492238.1";	-	exon	chr1	9827675	9827816	+	MIRb	SINE	MIR
chr1	9826289	9828271	gene_id "ENSG00000280113.2"; transcript_id "ENST00000639753.1"; gene_type "TEC"; gene_name "ENSG00000280113"; transcript_type "TEC"; transcript_name "ENST00000639753"; exon_number 1; exon_id "ENSE00003807109.1"; level 2; transcript_support_level "NA"; tag "basic"; tag "Ensembl_canonical"; havana_gene "OTTHUMG00000192111.1"; havana_transcript "OTTHUMT00000492238.1";	-	exon	chr1	9828238	9828301	-	L1MC5	LINE	L1
chr1	9827610	9828258	gene_id "ENSG00000280113.2"; transcript_id "ENST00000623863.1"; gene_type "TEC"; gene_name "ENSG00000280113"; transcript_type "TEC"; transcript_name "ENST00000623863"; exon_number 1; exon_id "ENSE00003759368.1"; level 3; transcript_support_level "NA"; havana_gene "OTTHUMG00000192111.1";	-	exon	chr1	9827675	9827816	+	MIRb	SINE	MIR
chr1	9827610	9828258	gene_id "ENSG00000280113.2"; transcript_id "ENST00000623863.1"; gene_type "TEC"; gene_name "ENSG00000280113"; transcript_type "TEC"; transcript_name "ENST00000623863"; exon_number 1; exon_id "ENSE00003759368.1"; level 3; transcript_support_level "NA"; havana_gene "OTTHUMG00000192111.1";	-	exon	chr1	9828238	9828301	-	L1MC5	LINE	L1
chr1	9907757	9908034	gene_id "ENSG00000285701.1"; transcript_id "ENST00000648956.1"; gene_type "lncRNA"; gene_name "ENSG00000285701"; transcript_type "lncRNA"; transcript_name "ENST00000648956"; exon_number 3; exon_id "ENSE00003838461.1"; level 2; tag "basic"; tag "Ensembl_canonical"; havana_gene "OTTHUMG00000193105.1"; havana_transcript "OTTHUMT00000500152.1";	+	exon	chr1	9907781	9908048	+	L2a	LINE	L2
chr1	9949638	9949974	gene_id "ENSG00000228150.1"; transcript_id "ENST00000445884.1"; gene_type "lncRNA"; gene_name "ENSG00000228150"; transcript_type "lncRNA"; transcript_name "ENST00000445884"; exon_number 2; exon_id "ENSE00001792659.1"; level 2; transcript_support_level "3"; tag "basic"; tag "Ensembl_canonical"; havana_gene "OTTHUMG00000001805.1"; havana_transcript "OTTHUMT00000005042.1";	+	exon	chr1	9949410	9949755	-	AluSz	SINE	Alu
chr1	9983141	9983290	gene_id "ENSG00000241326.1"; transcript_id "ENST00000413148.1"; gene_type "lncRNA"; gene_name "ENSG00000241326"; transcript_type "lncRNA"; transcript_name "ENST00000413148"; exon_number 1; exon_id "ENSE00001764415.1"; level 2; transcript_support_level "5"; tag "dotter_confirmed"; tag "basic"; tag "Ensembl_canonical"; havana_gene "OTTHUMG00000001801.1"; havana_transcript "OTTHUMT00000005034.1";	+	exon	chr1	9983182	9983372	+	AluSx3	SINE	Alu
chr1	9984283	9984568	gene_id "ENSG00000241326.1"; transcript_id "ENST00000413148.1"; gene_type "lncRNA"; gene_name "ENSG00000241326"; transcript_type "lncRNA"; transcript_name "ENST00000413148"; exon_number 2; exon_id "ENSE00001689312.1"; level 2; transcript_support_level "5"; tag "dotter_confirmed"; tag "basic"; tag "Ensembl_canonical"; havana_gene "OTTHUMG00000001801.1"; havana_transcript "OTTHUMT00000005034.1";	+	exon	chr1	9984050	9984346	-	AluSx1	SINE	Alu
chr1	10386239	10386541	gene_id "ENSG00000284735.1"; transcript_id "ENST00000641495.1"; gene_type "lncRNA"; gene_name "ENSG00000284735"; transcript_type "lncRNA"; transcript_name "ENST00000641495"; exon_number 1; exon_id "ENSE00003813764.1"; level 2; tag "Ensembl_canonical"; havana_gene "OTTHUMG00000192294.2"; havana_transcript "OTTHUMT00000493408.1";	-	exon	chr1	10385983	10386287	+	AluSx1	SINE	Alu
chr1	10381906	10382001	gene_id "ENSG00000284735.1"; transcript_id "ENST00000641495.1"; gene_type "lncRNA"; gene_name "ENSG00000284735"; transcript_type "lncRNA"; transcript_name "ENST00000641495"; exon_number 2; exon_id "ENSE00003811937.1"; level 2; tag "Ensembl_canonical"; havana_gene "OTTHUMG00000192294.2"; havana_transcript "OTTHUMT00000493408.1";	-	exon	chr1	10381902	10382083	-	AluSx	SINE	Alu
chr1	10382236	10383105	gene_id "ENSG00000284735.1"; transcript_id "ENST00000641619.1"; gene_type "lncRNA"; gene_name "ENSG00000284735"; transcript_type "lncRNA"; transcript_name "ENST00000641619"; exon_number 1; exon_id "ENSE00003811778.1"; level 2; tag "RNA_Seq_supported_only"; tag "basic"; havana_gene "OTTHUMG00000192294.2"; havana_transcript "OTTHUMT00000493414.1";	-	exon	chr1	10382121	10382412	-	AluSg	SINE	Alu
chr1	10382236	10383105	gene_id "ENSG00000284735.1"; transcript_id "ENST00000641619.1"; gene_type "lncRNA"; gene_name "ENSG00000284735"; transcript_type "lncRNA"; transcript_name "ENST00000641619"; exon_number 1; exon_id "ENSE00003811778.1"; level 2; tag "RNA_Seq_supported_only"; tag "basic"; havana_gene "OTTHUMG00000192294.2"; havana_transcript "OTTHUMT00000493414.1";	-	exon	chr1	10382420	10382714	-	AluSq2	SINE	Alu
chr1	10382236	10383105	gene_id "ENSG00000284735.1"; transcript_id "ENST00000641619.1"; gene_type "lncRNA"; gene_name "ENSG00000284735"; transcript_type "lncRNA"; transcript_name "ENST00000641619"; exon_number 1; exon_id "ENSE00003811778.1"; level 2; tag "RNA_Seq_supported_only"; tag "basic"; havana_gene "OTTHUMG00000192294.2"; havana_transcript "OTTHUMT00000493414.1";	-	exon	chr1	10382888	10383744	-	L2a	LINE	L2
chr1	10381978	10382024	gene_id "ENSG00000284735.1"; transcript_id "ENST00000641619.1"; gene_type "lncRNA"; gene_name "ENSG00000284735"; transcript_type "lncRNA"; transcript_name "ENST00000641619"; exon_number 2; exon_id "ENSE00003813290.1"; level 2; tag "RNA_Seq_supported_only"; tag "basic"; havana_gene "OTTHUMG00000192294.2"; havana_transcript "OTTHUMT00000493414.1";	-	exon	chr1	10381902	10382083	-	AluSx	SINE	Alu
chr1	10386103	10387150	gene_id "ENSG00000284735.1"; transcript_id "ENST00000641117.1"; gene_type "lncRNA"; gene_name "ENSG00000284735"; transcript_type "lncRNA"; transcript_name "ENST00000641117"; exon_number 1; exon_id "ENSE00003812962.1"; level 2; tag "RNA_Seq_supported_only"; tag "basic"; havana_gene "OTTHUMG00000192294.2"; havana_transcript "OTTHUMT00000493409.1";	-	exon	chr1	10385983	10386287	+	AluSx1	SINE	Alu
chr1	10386103	10387150	gene_id "ENSG00000284735.1"; transcript_id "ENST00000641117.1"; gene_type "lncRNA"; gene_name "ENSG00000284735"; transcript_type "lncRNA"; transcript_name "ENST00000641117"; exon_number 1; exon_id "ENSE00003812962.1"; level 2; tag "RNA_Seq_supported_only"; tag "basic"; havana_gene "OTTHUMG00000192294.2"; havana_transcript "OTTHUMT00000493409.1";	-	exon	chr1	10386542	10386847	-	AluY	SINE	Alu
chr1	10386103	10387150	gene_id "ENSG00000284735.1"; transcript_id "ENST00000641117.1"; gene_type "lncRNA"; gene_name "ENSG00000284735"; transcript_type "lncRNA"; transcript_name "ENST00000641117"; exon_number 1; exon_id "ENSE00003812962.1"; level 2; tag "RNA_Seq_supported_only"; tag "basic"; havana_gene "OTTHUMG00000192294.2"; havana_transcript "OTTHUMT00000493409.1";	-	exon	chr1	10387039	10387161	+	FLAM_C	SINE	Alu
chr1	10384628	10384971	gene_id "ENSG00000284735.1"; transcript_id "ENST00000641117.1"; gene_type "lncRNA"; gene_name "ENSG00000284735"; transcript_type "lncRNA"; transcript_name "ENST00000641117"; exon_number 2; exon_id "ENSE00003813434.1"; level 2; tag "RNA_Seq_supported_only"; tag "basic"; havana_gene "OTTHUMG00000192294.2"; havana_transcript "OTTHUMT00000493409.1";	-	exon	chr1	10384278	10384632	-	L2a	LINE	L2
chr1	10384628	10384971	gene_id "ENSG00000284735.1"; transcript_id "ENST00000641117.1"; gene_type "lncRNA"; gene_name "ENSG00000284735"; transcript_type "lncRNA"; transcript_name "ENST00000641117"; exon_number 2; exon_id "ENSE00003813434.1"; level 2; tag "RNA_Seq_supported_only"; tag "basic"; havana_gene "OTTHUMG00000192294.2"; havana_transcript "OTTHUMT00000493409.1";	-	exon	chr1	10384723	10384845	-	LTR79	LTR	ERVL
chr1	10384628	10384971	gene_id "ENSG00000284735.1"; transcript_id "ENST00000641117.1"; gene_type "lncRNA"; gene_name "ENSG00000284735"; transcript_type "lncRNA"; transcript_name "ENST00000641117"; exon_number 2; exon_id "ENSE00003813434.1"; level 2; tag "RNA_Seq_supported_only"; tag "basic"; havana_gene "OTTHUMG00000192294.2"; havana_transcript "OTTHUMT00000493409.1";	-	exon	chr1	10384845	10385155	-	AluY	SINE	Alu
chr1	10395416	10395523	gene_id "ENSG00000284642.1"; transcript_id "ENST00000641011.1"; gene_type "lncRNA"; gene_name "ENSG00000284642"; transcript_type "lncRNA"; transcript_name "ENST00000641011"; exon_number 1; exon_id "ENSE00003812020.1"; level 2; tag "RNA_Seq_supported_only"; havana_gene "OTTHUMG00000192295.1"; havana_transcript "OTTHUMT00000493410.1";	+	exon	chr1	10395237	10395468	-	AluSz6	SINE	Alu
chr1	10395416	10395523	gene_id "ENSG00000284642.1"; transcript_id "ENST00000641011.1"; gene_type "lncRNA"; gene_name "ENSG00000284642"; transcript_type "lncRNA"; transcript_name "ENST00000641011"; exon_number 1; exon_id "ENSE00003812020.1"; level 2; tag "RNA_Seq_supported_only"; havana_gene "OTTHUMG00000192295.1"; havana_transcript "OTTHUMT00000493410.1";	+	exon	chr1	10395469	10395617	-	AluJb	SINE	Alu
chr1	10395851	10396041	gene_id "ENSG00000284642.1"; transcript_id "ENST00000641011.1"; gene_type "lncRNA"; gene_name "ENSG00000284642"; transcript_type "lncRNA"; transcript_name "ENST00000641011"; exon_number 2; exon_id "ENSE00003811717.1"; level 2; tag "RNA_Seq_supported_only"; havana_gene "OTTHUMG00000192295.1"; havana_transcript "OTTHUMT00000493410.1";	+	exon	chr1	10395617	10395938	-	AluJb	SINE	Alu
chr1	10395851	10396041	gene_id "ENSG00000284642.1"; transcript_id "ENST00000641011.1"; gene_type "lncRNA"; gene_name "ENSG00000284642"; transcript_type "lncRNA"; transcript_name "ENST00000641011"; exon_number 2; exon_id "ENSE00003811717.1"; level 2; tag "RNA_Seq_supported_only"; havana_gene "OTTHUMG00000192295.1"; havana_transcript "OTTHUMT00000493410.1";	+	exon	chr1	10395990	10396263	+	AluSx	SINE	Alu
chr1	10395618	10396376	gene_id "ENSG00000284642.1"; transcript_id "ENST00000641335.1"; gene_type "lncRNA"; gene_name "ENSG00000284642"; transcript_type "lncRNA"; transcript_name "ENST00000641335"; exon_number 1; exon_id "ENSE00003812824.1"; level 2; tag "RNA_Seq_supported_only"; tag "basic"; tag "Ensembl_canonical"; havana_gene "OTTHUMG00000192295.1"; havana_transcript "OTTHUMT00000493411.1";	+	exon	chr1	10395617	10395938	-	AluJb	SINE	Alu
chr1	10395618	10396376	gene_id "ENSG00000284642.1"; transcript_id "ENST00000641335.1"; gene_type "lncRNA"; gene_name "ENSG00000284642"; transcript_type "lncRNA"; transcript_name "ENST00000641335"; exon_number 1; exon_id "ENSE00003812824.1"; level 2; tag "RNA_Seq_supported_only"; tag "basic"; tag "Ensembl_canonical"; havana_gene "OTTHUMG00000192295.1"; havana_transcript "OTTHUMT00000493411.1";	+	exon	chr1	10395990	10396263	+	AluSx	SINE	Alu
chr1	10395618	10396376	gene_id "ENSG00000284642.1"; transcript_id "ENST00000641335.1"; gene_type "lncRNA"; gene_name "ENSG00000284642"; transcript_type "lncRNA"; transcript_name "ENST00000641335"; exon_number 1; exon_id "ENSE00003812824.1"; level 2; tag "RNA_Seq_supported_only"; tag "basic"; tag "Ensembl_canonical"; havana_gene "OTTHUMG00000192295.1"; havana_transcript "OTTHUMT00000493411.1";	+	exon	chr1	10396263	10396341	-	AluJb	SINE	Alu
chr1	10395618	10396376	gene_id "ENSG00000284642.1"; transcript_id "ENST00000641335.1"; gene_type "lncRNA"; gene_name "ENSG00000284642"; transcript_type "lncRNA"; transcript_name "ENST00000641335"; exon_number 1; exon_id "ENSE00003812824.1"; level 2; tag "RNA_Seq_supported_only"; tag "basic"; tag "Ensembl_canonical"; havana_gene "OTTHUMG00000192295.1"; havana_transcript "OTTHUMT00000493411.1";	+	exon	chr1	10396356	10396575	-	AluSz	SINE	Alu
chr1	10396823	10397432	gene_id "ENSG00000284642.1"; transcript_id "ENST00000641335.1"; gene_type "lncRNA"; gene_name "ENSG00000284642"; transcript_type "lncRNA"; transcript_name "ENST00000641335"; exon_number 2; exon_id "ENSE00003813784.1"; level 2; tag "RNA_Seq_supported_only"; tag "basic"; tag "Ensembl_canonical"; havana_gene "OTTHUMG00000192295.1"; havana_transcript "OTTHUMT00000493411.1";	+	exon	chr1	10396657	10396952	+	AluSx3	SINE	Alu
chr1	10396823	10397432	gene_id "ENSG00000284642.1"; transcript_id "ENST00000641335.1"; gene_type "lncRNA"; gene_name "ENSG00000284642"; transcript_type "lncRNA"; transcript_name "ENST00000641335"; exon_number 2; exon_id "ENSE00003813784.1"; level 2; tag "RNA_Seq_supported_only"; tag "basic"; tag "Ensembl_canonical"; havana_gene "OTTHUMG00000192295.1"; havana_transcript "OTTHUMT00000493411.1";	+	exon	chr1	10396952	10397428	+	L1ME1	LINE	L1
chr1	10395783	10396370	gene_id "ENSG00000284642.1"; transcript_id "ENST00000641456.1"; gene_type "lncRNA"; gene_name "ENSG00000284642"; transcript_type "lncRNA"; transcript_name "ENST00000641456"; exon_number 1; exon_id "ENSE00003813799.1"; level 2; tag "RNA_Seq_supported_only"; havana_gene "OTTHUMG00000192295.1"; havana_transcript "OTTHUMT00000493412.1";	+	exon	chr1	10395617	10395938	-	AluJb	SINE	Alu
chr1	10395783	10396370	gene_id "ENSG00000284642.1"; transcript_id "ENST00000641456.1"; gene_type "lncRNA"; gene_name "ENSG00000284642"; transcript_type "lncRNA"; transcript_name "ENST00000641456"; exon_number 1; exon_id "ENSE00003813799.1"; level 2; tag "RNA_Seq_supported_only"; havana_gene "OTTHUMG00000192295.1"; havana_transcript "OTTHUMT00000493412.1";	+	exon	chr1	10395990	10396263	+	AluSx	SINE	Alu
chr1	10395783	10396370	gene_id "ENSG00000284642.1"; transcript_id "ENST00000641456.1"; gene_type "lncRNA"; gene_name "ENSG00000284642"; transcript_type "lncRNA"; transcript_name "ENST00000641456"; exon_number 1; exon_id "ENSE00003813799.1"; level 2; tag "RNA_Seq_supported_only"; havana_gene "OTTHUMG00000192295.1"; havana_transcript "OTTHUMT00000493412.1";	+	exon	chr1	10396263	10396341	-	AluJb	SINE	Alu
chr1	10395783	10396370	gene_id "ENSG00000284642.1"; transcript_id "ENST00000641456.1"; gene_type "lncRNA"; gene_name "ENSG00000284642"; transcript_type "lncRNA"; transcript_name "ENST00000641456"; exon_number 1; exon_id "ENSE00003813799.1"; level 2; tag "RNA_Seq_supported_only"; havana_gene "OTTHUMG00000192295.1"; havana_transcript "OTTHUMT00000493412.1";	+	exon	chr1	10396356	10396575	-	AluSz	SINE	Alu
chr1	10396823	10397376	gene_id "ENSG00000284642.1"; transcript_id "ENST00000641456.1"; gene_type "lncRNA"; gene_name "ENSG00000284642"; transcript_type "lncRNA"; transcript_name "ENST00000641456"; exon_number 2; exon_id "ENSE00003811481.1"; level 2; tag "RNA_Seq_supported_only"; havana_gene "OTTHUMG00000192295.1"; havana_transcript "OTTHUMT00000493412.1";	+	exon	chr1	10396657	10396952	+	AluSx3	SINE	Alu
chr1	10396823	10397376	gene_id "ENSG00000284642.1"; transcript_id "ENST00000641456.1"; gene_type "lncRNA"; gene_name "ENSG00000284642"; transcript_type "lncRNA"; transcript_name "ENST00000641456"; exon_number 2; exon_id "ENSE00003811481.1"; level 2; tag "RNA_Seq_supported_only"; havana_gene "OTTHUMG00000192295.1"; havana_transcript "OTTHUMT00000493412.1";	+	exon	chr1	10396952	10397428	+	L1ME1	LINE	L1
chr1	10396238	10396376	gene_id "ENSG00000284642.1"; transcript_id "ENST00000641062.1"; gene_type "lncRNA"; gene_name "ENSG00000284642"; transcript_type "lncRNA"; transcript_name "ENST00000641062"; exon_number 1; exon_id "ENSE00003812229.1"; level 2; tag "RNA_Seq_supported_only"; havana_gene "OTTHUMG00000192295.1"; havana_transcript "OTTHUMT00000493413.1";	+	exon	chr1	10395990	10396263	+	AluSx	SINE	Alu
chr1	10396238	10396376	gene_id "ENSG00000284642.1"; transcript_id "ENST00000641062.1"; gene_type "lncRNA"; gene_name "ENSG00000284642"; transcript_type "lncRNA"; transcript_name "ENST00000641062"; exon_number 1; exon_id "ENSE00003812229.1"; level 2; tag "RNA_Seq_supported_only"; havana_gene "OTTHUMG00000192295.1"; havana_transcript "OTTHUMT00000493413.1";	+	exon	chr1	10396263	10396341	-	AluJb	SINE	Alu
chr1	10396238	10396376	gene_id "ENSG00000284642.1"; transcript_id "ENST00000641062.1"; gene_type "lncRNA"; gene_name "ENSG00000284642"; transcript_type "lncRNA"; transcript_name "ENST00000641062"; exon_number 1; exon_id "ENSE00003812229.1"; level 2; tag "RNA_Seq_supported_only"; havana_gene "OTTHUMG00000192295.1"; havana_transcript "OTTHUMT00000493413.1";	+	exon	chr1	10396356	10396575	-	AluSz	SINE	Alu
chr1	10396833	10397363	gene_id "ENSG00000284642.1"; transcript_id "ENST00000641062.1"; gene_type "lncRNA"; gene_name "ENSG00000284642"; transcript_type "lncRNA"; transcript_name "ENST00000641062"; exon_number 2; exon_id "ENSE00003814083.1"; level 2; tag "RNA_Seq_supported_only"; havana_gene "OTTHUMG00000192295.1"; havana_transcript "OTTHUMT00000493413.1";	+	exon	chr1	10396657	10396952	+	AluSx3	SINE	Alu
chr1	10396833	10397363	gene_id "ENSG00000284642.1"; transcript_id "ENST00000641062.1"; gene_type "lncRNA"; gene_name "ENSG00000284642"; transcript_type "lncRNA"; transcript_name "ENST00000641062"; exon_number 2; exon_id "ENSE00003814083.1"; level 2; tag "RNA_Seq_supported_only"; havana_gene "OTTHUMG00000192295.1"; havana_transcript "OTTHUMT00000493413.1";	+	exon	chr1	10396952	10397428	+	L1ME1	LINE	L1
chr1	10429881	10430677	gene_id "ENSG00000271989.1"; transcript_id "ENST00000607572.1"; gene_type "lncRNA"; gene_name "ENSG00000271989"; transcript_type "lncRNA"; transcript_name "ENST00000607572"; exon_number 1; exon_id "ENSE00003696641.1"; level 2; transcript_support_level "NA"; tag "CAGE_supported_TSS"; tag "basic"; tag "Ensembl_canonical"; havana_gene "OTTHUMG00000185648.1"; havana_transcript "OTTHUMT00000470922.1";	-	exon	chr1	10430228	10430268	-	L2a	LINE	L2
chr1	10458555	10458772	gene_id "ENSG00000203469.2"; transcript_id "ENST00000424487.1"; gene_type "lncRNA"; gene_name "ENSG00000203469"; transcript_type "lncRNA"; transcript_name "ENST00000424487"; exon_number 1; exon_id "ENSE00001685647.1"; level 2; transcript_support_level "5"; tag "dotter_confirmed"; tag "basic"; tag "Ensembl_canonical"; havana_gene "OTTHUMG00000001907.1"; havana_transcript "OTTHUMT00000005413.1";	+	exon	chr1	10458534	10458836	-	AluSx1	SINE	Alu
chr1	10459090	10459338	gene_id "ENSG00000203469.2"; transcript_id "ENST00000424487.1"; gene_type "lncRNA"; gene_name "ENSG00000203469"; transcript_type "lncRNA"; transcript_name "ENST00000424487"; exon_number 2; exon_id "ENSE00001711755.1"; level 2; transcript_support_level "5"; tag "dotter_confirmed"; tag "basic"; tag "Ensembl_canonical"; havana_gene "OTTHUMG00000001907.1"; havana_transcript "OTTHUMT00000005413.1";	+	exon	chr1	10458856	10459153	-	AluSx3	SINE	Alu
chr1	10612222	10615013	gene_id "ENSG00000287727.1"; transcript_id "ENST00000663738.1"; gene_type "lncRNA"; gene_name "ENSG00000287727"; transcript_type "lncRNA"; transcript_name "ENST00000663738"; exon_number 2; exon_id "ENSE00003867232.1"; level 2; tag "basic"; tag "Ensembl_canonical"; tag "TAGENE"; havana_gene "OTTHUMG00000195673.1"; havana_transcript "OTTHUMT00000528169.1";	-	exon	chr1	10611370	10612332	-	L1M4	LINE	L1
chr1	10612222	10615013	gene_id "ENSG00000287727.1"; transcript_id "ENST00000663738.1"; gene_type "lncRNA"; gene_name "ENSG00000287727"; transcript_type "lncRNA"; transcript_name "ENST00000663738"; exon_number 2; exon_id "ENSE00003867232.1"; level 2; tag "basic"; tag "Ensembl_canonical"; tag "TAGENE"; havana_gene "OTTHUMG00000195673.1"; havana_transcript "OTTHUMT00000528169.1";	-	exon	chr1	10612392	10613201	-	MamRTE1	LINE	RTE-BovB
chr1	10647248	10654333	gene_id "ENSG00000272078.1"; transcript_id "ENST00000606802.1"; gene_type "lncRNA"; gene_name "ENSG00000272078"; transcript_type "lncRNA"; transcript_name "ENST00000606802"; exon_number 2; exon_id "ENSE00003698215.1"; level 2; transcript_support_level "5"; tag "RNA_Seq_supported_only"; tag "basic"; tag "Ensembl_canonical"; havana_gene "OTTHUMG00000185370.1"; havana_transcript "OTTHUMT00000470350.…	+	exon	chr1	10652354	10652459	+	L2b	LINE	L2
chr1	10647248	10654333	gene_id "ENSG00000272078.1"; transcript_id "ENST00000606802.1"; gene_type "lncRNA"; gene_name "ENSG00000272078"; transcript_type "lncRNA"; transcript_name "ENST00000606802"; exon_number 2; exon_id "ENSE00003698215.1"; level 2; transcript_support_level "5"; tag "RNA_Seq_supported_only"; tag "basic"; tag "Ensembl_canonical"; havana_gene "OTTHUMG00000185370.1"; havana_transcript "OTTHUMT00000470350.…	+	exon	chr1	10653115	10653167	-	MIR1_Amn	SINE	MIR
chr1	11070659	11073097	gene_id "ENSG00000226849.1"; transcript_id "ENST00000452378.1"; gene_type "lncRNA"; gene_name "ENSG00000226849"; transcript_type "lncRNA"; transcript_name "ENST00000452378"; exon_number 2; exon_id "ENSE00001787504.1"; level 2; transcript_support_level "2"; tag "basic"; tag "Ensembl_canonical"; havana_gene "OTTHUMG00000034707.1"; havana_transcript "OTTHUMT00000083946.1";	+	exon	chr1	11071284	11071991	+	L2a	LINE	L2
chr1	11070659	11073097	gene_id "ENSG00000226849.1"; transcript_id "ENST00000452378.1"; gene_type "lncRNA"; gene_name "ENSG00000226849"; transcript_type "lncRNA"; transcript_name "ENST00000452378"; exon_number 2; exon_id "ENSE00001787504.1"; level 2; transcript_support_level "2"; tag "basic"; tag "Ensembl_canonical"; havana_gene "OTTHUMG00000034707.1"; havana_transcript "OTTHUMT00000083946.1";	+	exon	chr1	11072364	11072580	-	MIRb	SINE	MIR
chr1	11070659	11073097	gene_id "ENSG00000226849.1"; transcript_id "ENST00000452378.1"; gene_type "lncRNA"; gene_name "ENSG00000226849"; transcript_type "lncRNA"; transcript_name "ENST00000452378"; exon_number 2; exon_id "ENSE00001787504.1"; level 2; transcript_support_level "2"; tag "basic"; tag "Ensembl_canonical"; havana_gene "OTTHUMG00000034707.1"; havana_transcript "OTTHUMT00000083946.1";	+	exon	chr1	11073016	11073095	+	L1ME3	LINE	L1
chr1	11101801	11102100	gene_id "ENSG00000230337.2"; transcript_id "ENST00000435388.2"; gene_type "lncRNA"; gene_name "EXOSC10-AS1"; transcript_type "lncRNA"; transcript_name "EXOSC10-AS1-201"; exon_number 2; exon_id "ENSE00001696194.1"; level 1; transcript_support_level "2"; hgnc_id "HGNC:40456"; tag "basic"; tag "Ensembl_canonical"; tag "TAGENE"; tag "exp_conf"; havana_gene "OTTHUMG00000002122.1"; havana_transcript "O…	+	exon	chr1	11101554	11101952	+	L2c	LINE	L2
chr1	11101801	11102051	gene_id "ENSG00000230337.2"; transcript_id "ENST00000447600.1"; gene_type "lncRNA"; gene_name "EXOSC10-AS1"; transcript_type "lncRNA"; transcript_name "EXOSC10-AS1-202"; exon_number 2; exon_id "ENSE00001723813.1"; level 1; transcript_support_level "3"; hgnc_id "HGNC:40456"; tag "exp_conf"; havana_gene "OTTHUMG00000002122.1"; havana_transcript "OTTHUMT00000006077.1";	+	exon	chr1	11101554	11101952	+	L2c	LINE	L2
chr1	11149270	11149537	gene_id "ENSG00000225602.5"; transcript_id "ENST00000445982.5"; gene_type "lncRNA"; gene_name "MTOR-AS1"; transcript_type "lncRNA"; transcript_name "MTOR-AS1-202"; exon_number 4; exon_id "ENSE00001605829.1"; level 2; transcript_support_level "5"; hgnc_id "HGNC:40242"; tag "dotter_confirmed"; tag "basic"; tag "Ensembl_canonical"; havana_gene "OTTHUMG00000002003.1"; havana_transcript "OTTHUMT000000…	+	exon	chr1	11149264	11149366	+	MER21C	LTR	ERVL
chr1	11149270	11149537	gene_id "ENSG00000225602.5"; transcript_id "ENST00000445982.5"; gene_type "lncRNA"; gene_name "MTOR-AS1"; transcript_type "lncRNA"; transcript_name "MTOR-AS1-202"; exon_number 4; exon_id "ENSE00001605829.1"; level 2; transcript_support_level "5"; hgnc_id "HGNC:40242"; tag "dotter_confirmed"; tag "basic"; tag "Ensembl_canonical"; havana_gene "OTTHUMG00000002003.1"; havana_transcript "OTTHUMT000000…	+	exon	chr1	11149390	11149844	+	MER21C	LTR	ERVL
chr1	11149270	11149537	gene_id "ENSG00000225602.5"; transcript_id "ENST00000420480.1"; gene_type "lncRNA"; gene_name "MTOR-AS1"; transcript_type "lncRNA"; transcript_name "MTOR-AS1-201"; exon_number 4; exon_id "ENSE00001605829.1"; level 2; transcript_support_level "3"; hgnc_id "HGNC:40242"; havana_gene "OTTHUMG00000002003.1"; havana_transcript "OTTHUMT00000005566.1";	+	exon	chr1	11149264	11149366	+	MER21C	LTR	ERVL
chr1	11149270	11149537	gene_id "ENSG00000225602.5"; transcript_id "ENST00000420480.1"; gene_type "lncRNA"; gene_name "MTOR-AS1"; transcript_type "lncRNA"; transcript_name "MTOR-AS1-201"; exon_number 4; exon_id "ENSE00001605829.1"; level 2; transcript_support_level "3"; hgnc_id "HGNC:40242"; havana_gene "OTTHUMG00000002003.1"; havana_transcript "OTTHUMT00000005566.1";	+	exon	chr1	11149390	11149844	+	MER21C	LTR	ERVL
chr1	11319007	11319093	gene_id "ENSG00000284646.1"; transcript_id "ENST00000641979.1"; gene_type "lncRNA"; gene_name "ENSG00000284646"; transcript_type "lncRNA"; transcript_name "ENST00000641979"; exon_number 1; exon_id "ENSE00003813591.1"; level 2; tag "RNA_Seq_supported_only"; tag "basic"; tag "Ensembl_canonical"; havana_gene "OTTHUMG00000192296.1"; havana_transcript "OTTHUMT00000493415.1";	-	exon	chr1	11319055	11319094	-	L2a	LINE	L2
chr1	11314605	11314875	gene_id "ENSG00000284646.1"; transcript_id "ENST00000641979.1"; gene_type "lncRNA"; gene_name "ENSG00000284646"; transcript_type "lncRNA"; transcript_name "ENST00000641979"; exon_number 2; exon_id "ENSE00003812454.1"; level 2; tag "RNA_Seq_supported_only"; tag "basic"; tag "Ensembl_canonical"; havana_gene "OTTHUMG00000192296.1"; havana_transcript "OTTHUMT00000493415.1";	-	exon	chr1	11314560	11314656	-	L1MB3	LINE	L1
chr1	11609468	11610113	gene_id "ENSG00000235643.2"; transcript_id "ENST00000453135.2"; gene_type "lncRNA"; gene_name "LINC01647"; transcript_type "lncRNA"; transcript_name "LINC01647-201"; exon_number 1; exon_id "ENSE00001740449.2"; level 2; transcript_support_level "1"; hgnc_id "HGNC:52434"; tag "basic"; tag "Ensembl_canonical"; tag "TAGENE"; havana_gene "OTTHUMG00000002076.2"; havana_transcript "OTTHUMT00000005777.2";	+	exon	chr1	11608568	11609920	+	LTR12C	LTR	ERV1
chr1	11609468	11610113	gene_id "ENSG00000235643.2"; transcript_id "ENST00000453135.2"; gene_type "lncRNA"; gene_name "LINC01647"; transcript_type "lncRNA"; transcript_name "LINC01647-201"; exon_number 1; exon_id "ENSE00001740449.2"; level 2; transcript_support_level "1"; hgnc_id "HGNC:52434"; tag "basic"; tag "Ensembl_canonical"; tag "TAGENE"; havana_gene "OTTHUMG00000002076.2"; havana_transcript "OTTHUMT00000005777.2";	+	exon	chr1	11609920	11609955	+	MLT1I	LTR	ERVL-MaLR
chr1	11611843	11611978	gene_id "ENSG00000235643.2"; transcript_id "ENST00000453135.2"; gene_type "lncRNA"; gene_name "LINC01647"; transcript_type "lncRNA"; transcript_name "LINC01647-201"; exon_number 2; exon_id "ENSE00001631201.1"; level 2; transcript_support_level "1"; hgnc_id "HGNC:52434"; tag "basic"; tag "Ensembl_canonical"; tag "TAGENE"; havana_gene "OTTHUMG00000002076.2"; havana_transcript "OTTHUMT00000005777.2";	+	exon	chr1	11611649	11612104	-	MLT1K	LTR	ERVL-MaLR
chr1	11612790	11613358	gene_id "ENSG00000235643.2"; transcript_id "ENST00000453135.2"; gene_type "lncRNA"; gene_name "LINC01647"; transcript_type "lncRNA"; transcript_name "LINC01647-201"; exon_number 3; exon_id "ENSE00001748771.2"; level 2; transcript_support_level "1"; hgnc_id "HGNC:52434"; tag "basic"; tag "Ensembl_canonical"; tag "TAGENE"; havana_gene "OTTHUMG00000002076.2"; havana_transcript "OTTHUMT00000005777.2";	+	exon	chr1	11612891	11613043	-	MLT2D	LTR	ERVL
chr1	11612790	11613358	gene_id "ENSG00000235643.2"; transcript_id "ENST00000453135.2"; gene_type "lncRNA"; gene_name "LINC01647"; transcript_type "lncRNA"; transcript_name "LINC01647-201"; exon_number 3; exon_id "ENSE00001748771.2"; level 2; transcript_support_level "1"; hgnc_id "HGNC:52434"; tag "basic"; tag "Ensembl_canonical"; tag "TAGENE"; havana_gene "OTTHUMG00000002076.2"; havana_transcript "OTTHUMT00000005777.2";	+	exon	chr1	11613043	11613407	+	THE1B	LTR	ERVL-MaLR
chr1	11623558	11623610	gene_id "ENSG00000284708.1"; transcript_id "ENST00000642131.1"; gene_type "lncRNA"; gene_name "ENSG00000284708"; transcript_type "lncRNA"; transcript_name "ENST00000642131"; exon_number 1; exon_id "ENSE00003814157.1"; level 2; tag "RNA_Seq_supported_only"; tag "basic"; tag "Ensembl_canonical"; havana_gene "OTTHUMG00000192297.1"; havana_transcript "OTTHUMT00000493416.1";	+	exon	chr1	11623468	11623755	-	AluSq2	SINE	Alu
chr1	11641376	11643416	gene_id "ENSG00000284708.1"; transcript_id "ENST00000642131.1"; gene_type "lncRNA"; gene_name "ENSG00000284708"; transcript_type "lncRNA"; transcript_name "ENST00000642131"; exon_number 2; exon_id "ENSE00003813203.1"; level 2; tag "RNA_Seq_supported_only"; tag "basic"; tag "Ensembl_canonical"; havana_gene "OTTHUMG00000192297.1"; havana_transcript "OTTHUMT00000493416.1";	+	exon	chr1	11641234	11641534	-	AluSz	SINE	Alu
chr1	11641376	11643416	gene_id "ENSG00000284708.1"; transcript_id "ENST00000642131.1"; gene_type "lncRNA"; gene_name "ENSG00000284708"; transcript_type "lncRNA"; transcript_name "ENST00000642131"; exon_number 2; exon_id "ENSE00003813203.1"; level 2; tag "RNA_Seq_supported_only"; tag "basic"; tag "Ensembl_canonical"; havana_gene "OTTHUMG00000192297.1"; havana_transcript "OTTHUMT00000493416.1";	+	exon	chr1	11642728	11643023	+	AluSc	SINE	Alu
chr1	11641376	11643416	gene_id "ENSG00000284708.1"; transcript_id "ENST00000642131.1"; gene_type "lncRNA"; gene_name "ENSG00000284708"; transcript_type "lncRNA"; transcript_name "ENST00000642131"; exon_number 2; exon_id "ENSE00003813203.1"; level 2; tag "RNA_Seq_supported_only"; tag "basic"; tag "Ensembl_canonical"; havana_gene "OTTHUMG00000192297.1"; havana_transcript "OTTHUMT00000493416.1";	+	exon	chr1	11643332	11643453	+	AluSx3	SINE	Alu
chr1	11779123	11779619	gene_id "ENSG00000177553.6"; transcript_id "ENST00000376620.3"; gene_type "lncRNA"; gene_name "C1orf167-AS1"; transcript_type "lncRNA"; transcript_name "C1orf167-AS1-201"; exon_number 1; exon_id "ENSE00001639601.1"; level 2; transcript_support_level "1"; hgnc_id "HGNC:41091"; tag "basic"; tag "Ensembl_canonical"; havana_gene "OTTHUMG00000037775.1"; havana_transcript "OTTHUMT00000092169.1";	-	exon	chr1	11779319	11779532	+	MIR	SINE	MIR
chr1	11779123	11779619	gene_id "ENSG00000177553.6"; transcript_id "ENST00000376620.3"; gene_type "lncRNA"; gene_name "C1orf167-AS1"; transcript_type "lncRNA"; transcript_name "C1orf167-AS1-201"; exon_number 1; exon_id "ENSE00001639601.1"; level 2; transcript_support_level "1"; hgnc_id "HGNC:41091"; tag "basic"; tag "Ensembl_canonical"; havana_gene "OTTHUMG00000037775.1"; havana_transcript "OTTHUMT00000092169.1";	-	exon	chr1	11779545	11779657	+	MIR	SINE	MIR
chr1	11777077	11778284	gene_id "ENSG00000177553.6"; transcript_id "ENST00000376620.3"; gene_type "lncRNA"; gene_name "C1orf167-AS1"; transcript_type "lncRNA"; transcript_name "C1orf167-AS1-201"; exon_number 3; exon_id "ENSE00001471137.3"; level 2; transcript_support_level "1"; hgnc_id "HGNC:41091"; tag "basic"; tag "Ensembl_canonical"; havana_gene "OTTHUMG00000037775.1"; havana_transcript "OTTHUMT00000092169.1";	-	exon	chr1	11777105	11777221	-	MIR3	SINE	MIR
chr1	11777077	11778284	gene_id "ENSG00000177553.6"; transcript_id "ENST00000376620.3"; gene_type "lncRNA"; gene_name "C1orf167-AS1"; transcript_type "lncRNA"; transcript_name "C1orf167-AS1-201"; exon_number 3; exon_id "ENSE00001471137.3"; level 2; transcript_support_level "1"; hgnc_id "HGNC:41091"; tag "basic"; tag "Ensembl_canonical"; havana_gene "OTTHUMG00000037775.1"; havana_transcript "OTTHUMT00000092169.1";	-	exon	chr1	11777368	11777663	+	AluSx	SINE	Alu
chr1	11777077	11778284	gene_id "ENSG00000177553.6"; transcript_id "ENST00000376620.3"; gene_type "lncRNA"; gene_name "C1orf167-AS1"; transcript_type "lncRNA"; transcript_name "C1orf167-AS1-201"; exon_number 3; exon_id "ENSE00001471137.3"; level 2; transcript_support_level "1"; hgnc_id "HGNC:41091"; tag "basic"; tag "Ensembl_canonical"; havana_gene "OTTHUMG00000037775.1"; havana_transcript "OTTHUMT00000092169.1";	-	exon	chr1	11777906	11777984	+	MIR3	SINE	MIR
chr1	11777077	11778284	gene_id "ENSG00000177553.6"; transcript_id "ENST00000376620.3"; gene_type "lncRNA"; gene_name "C1orf167-AS1"; transcript_type "lncRNA"; transcript_name "C1orf167-AS1-201"; exon_number 3; exon_id "ENSE00001471137.3"; level 2; transcript_support_level "1"; hgnc_id "HGNC:41091"; tag "basic"; tag "Ensembl_canonical"; havana_gene "OTTHUMG00000037775.1"; havana_transcript "OTTHUMT00000092169.1";	-	exon	chr1	11778142	11778315	+	AluSx	SINE	Alu
chr1	11912818	11913323	gene_id "ENSG00000285646.2"; transcript_id "ENST00000661075.1"; gene_type "lncRNA"; gene_name "ENSG00000285646"; transcript_type "lncRNA"; transcript_name "ENST00000661075"; exon_number 2; exon_id "ENSE00003878591.1"; level 2; tag "basic"; tag "TAGENE"; havana_gene "OTTHUMG00000193227.7"; havana_transcript "OTTHUMT00000521886.1";	+	exon	chr1	11912412	11913376	-	LTR13A	LTR	ERVK
chr1	11912818	11913232	gene_id "ENSG00000285646.2"; transcript_id "ENST00000650448.1"; gene_type "lncRNA"; gene_name "ENSG00000285646"; transcript_type "lncRNA"; transcript_name "ENST00000650448"; exon_number 2; exon_id "ENSE00003832146.1"; level 2; havana_gene "OTTHUMG00000193227.7"; havana_transcript "OTTHUMT00000500851.1";	+	exon	chr1	11912412	11913376	-	LTR13A	LTR	ERVK
chr1	11911507	11911589	gene_id "ENSG00000285646.2"; transcript_id "ENST00000649268.2"; gene_type "lncRNA"; gene_name "ENSG00000285646"; transcript_type "lncRNA"; transcript_name "ENST00000649268"; exon_number 2; exon_id "ENSE00003839967.1"; level 2; tag "basic"; tag "TAGENE"; havana_gene "OTTHUMG00000193227.7"; havana_transcript "OTTHUMT00000500515.2";	+	exon	chr1	11911309	11911555	-	AluSx1	SINE	Alu
chr1	11912818	11913238	gene_id "ENSG00000285646.2"; transcript_id "ENST00000649268.2"; gene_type "lncRNA"; gene_name "ENSG00000285646"; transcript_type "lncRNA"; transcript_name "ENST00000649268"; exon_number 3; exon_id "ENSE00003876357.1"; level 2; tag "basic"; tag "TAGENE"; havana_gene "OTTHUMG00000193227.7"; havana_transcript "OTTHUMT00000500515.2";	+	exon	chr1	11912412	11913376	-	LTR13A	LTR	ERVK
chr1	11908151	11909330	gene_id "ENSG00000285646.2"; transcript_id "ENST00000666735.1"; gene_type "lncRNA"; gene_name "ENSG00000285646"; transcript_type "lncRNA"; transcript_name "ENST00000666735"; exon_number 1; exon_id "ENSE00003860276.1"; level 2; tag "TAGENE"; havana_gene "OTTHUMG00000193227.7"; havana_transcript "OTTHUMT00000507862.1";	+	exon	chr1	11908525	11908796	+	MER1B	DNA	hAT-Charlie
chr1	11908151	11909330	gene_id "ENSG00000285646.2"; transcript_id "ENST00000666735.1"; gene_type "lncRNA"; gene_name "ENSG00000285646"; transcript_type "lncRNA"; transcript_name "ENST00000666735"; exon_number 1; exon_id "ENSE00003860276.1"; level 2; tag "TAGENE"; havana_gene "OTTHUMG00000193227.7"; havana_transcript "OTTHUMT00000507862.1";	+	exon	chr1	11908989	11909143	-	MLT1J	LTR	ERVL-MaLR
chr1	11908151	11909330	gene_id "ENSG00000285646.2"; transcript_id "ENST00000666735.1"; gene_type "lncRNA"; gene_name "ENSG00000285646"; transcript_type "lncRNA"; transcript_name "ENST00000666735"; exon_number 1; exon_id "ENSE00003860276.1"; level 2; tag "TAGENE"; havana_gene "OTTHUMG00000193227.7"; havana_transcript "OTTHUMT00000507862.1";	+	exon	chr1	11909186	11909506	+	AluSx	SINE	Alu
chr1	11912702	11913226	gene_id "ENSG00000285646.2"; transcript_id "ENST00000658167.1"; gene_type "lncRNA"; gene_name "ENSG00000285646"; transcript_type "lncRNA"; transcript_name "ENST00000658167"; exon_number 2; exon_id "ENSE00003873277.1"; level 2; tag "TAGENE"; havana_gene "OTTHUMG00000193227.7"; havana_transcript "OTTHUMT00000506925.1";	+	exon	chr1	11912412	11913376	-	LTR13A	LTR	ERVK
chr1	11912818	11914298	gene_id "ENSG00000285646.2"; transcript_id "ENST00000660618.1"; gene_type "lncRNA"; gene_name "ENSG00000285646"; transcript_type "lncRNA"; transcript_name "ENST00000660618"; exon_number 2; exon_id "ENSE00003869387.1"; level 2; tag "basic"; tag "Ensembl_canonical"; tag "TAGENE"; havana_gene "OTTHUMG00000193227.7"; havana_transcript "OTTHUMT00000528762.1";	+	exon	chr1	11912412	11913376	-	LTR13A	LTR	ERVK
chr1	11912818	11914298	gene_id "ENSG00000285646.2"; transcript_id "ENST00000660618.1"; gene_type "lncRNA"; gene_name "ENSG00000285646"; transcript_type "lncRNA"; transcript_name "ENST00000660618"; exon_number 2; exon_id "ENSE00003869387.1"; level 2; tag "basic"; tag "Ensembl_canonical"; tag "TAGENE"; havana_gene "OTTHUMG00000193227.7"; havana_transcript "OTTHUMT00000528762.1";	+	exon	chr1	11913376	11913441	+	L2b	LINE	L2
chr1	11912818	11914298	gene_id "ENSG00000285646.2"; transcript_id "ENST00000660618.1"; gene_type "lncRNA"; gene_name "ENSG00000285646"; transcript_type "lncRNA"; transcript_name "ENST00000660618"; exon_number 2; exon_id "ENSE00003869387.1"; level 2; tag "basic"; tag "Ensembl_canonical"; tag "TAGENE"; havana_gene "OTTHUMG00000193227.7"; havana_transcript "OTTHUMT00000528762.1";	+	exon	chr1	11913694	11913851	+	MIRb	SINE	MIR
chr1	11912818	11914298	gene_id "ENSG00000285646.2"; transcript_id "ENST00000660618.1"; gene_type "lncRNA"; gene_name "ENSG00000285646"; transcript_type "lncRNA"; transcript_name "ENST00000660618"; exon_number 2; exon_id "ENSE00003869387.1"; level 2; tag "basic"; tag "Ensembl_canonical"; tag "TAGENE"; havana_gene "OTTHUMG00000193227.7"; havana_transcript "OTTHUMT00000528762.1";	+	exon	chr1	11913865	11914342	+	MLT1K	LTR	ERVL-MaLR
chr1	11979533	11980127	gene_id "ENSG00000287384.1"; transcript_id "ENST00000660216.1"; gene_type "lncRNA"; gene_name "ENSG00000287384"; transcript_type "lncRNA"; transcript_name "ENST00000660216"; exon_number 1; exon_id "ENSE00003878152.1"; level 2; tag "basic"; tag "Ensembl_canonical"; tag "TAGENE"; havana_gene "OTTHUMG00000193924.1"; havana_transcript "OTTHUMT00000507147.1";	-	exon	chr1	11979583	11979654	-	MER33	DNA	hAT-Charlie
chr1	12092000	12092264	gene_id "ENSG00000285604.1"; transcript_id "ENST00000647616.1"; gene_type "lncRNA"; gene_name "ENSG00000285604"; transcript_type "lncRNA"; transcript_name "ENST00000647616"; exon_number 1; exon_id "ENSE00003838436.1"; level 2; tag "basic"; tag "Ensembl_canonical"; havana_gene "OTTHUMG00000193101.1"; havana_transcript "OTTHUMT00000500140.1";	-	exon	chr1	12091738	12092073	-	MER1B	DNA	hAT-Charlie
chr1	12092000	12092264	gene_id "ENSG00000285604.1"; transcript_id "ENST00000647616.1"; gene_type "lncRNA"; gene_name "ENSG00000285604"; transcript_type "lncRNA"; transcript_name "ENST00000647616"; exon_number 1; exon_id "ENSE00003838436.1"; level 2; tag "basic"; tag "Ensembl_canonical"; havana_gene "OTTHUMG00000193101.1"; havana_transcript "OTTHUMT00000500140.1";	-	exon	chr1	12092073	12092188	-	MLT1B	LTR	ERVL-MaLR
chr1	12092000	12092264	gene_id "ENSG00000285604.1"; transcript_id "ENST00000647616.1"; gene_type "lncRNA"; gene_name "ENSG00000285604"; transcript_type "lncRNA"; transcript_name "ENST00000647616"; exon_number 1; exon_id "ENSE00003838436.1"; level 2; tag "basic"; tag "Ensembl_canonical"; havana_gene "OTTHUMG00000193101.1"; havana_transcript "OTTHUMT00000500140.1";	-	exon	chr1	12092188	12092469	-	AluJr	SINE	Alu
chr1	12091109	12091253	gene_id "ENSG00000285604.1"; transcript_id "ENST00000647616.1"; gene_type "lncRNA"; gene_name "ENSG00000285604"; transcript_type "lncRNA"; transcript_name "ENST00000647616"; exon_number 2; exon_id "ENSE00003833610.1"; level 2; tag "basic"; tag "Ensembl_canonical"; havana_gene "OTTHUMG00000193101.1"; havana_transcript "OTTHUMT00000500140.1";	-	exon	chr1	12090823	12091214	+	MLT1B	LTR	ERVL-MaLR
chr1	12091109	12091253	gene_id "ENSG00000285604.1"; transcript_id "ENST00000647616.1"; gene_type "lncRNA"; gene_name "ENSG00000285604"; transcript_type "lncRNA"; transcript_name "ENST00000647616"; exon_number 2; exon_id "ENSE00003833610.1"; level 2; tag "basic"; tag "Ensembl_canonical"; havana_gene "OTTHUMG00000193101.1"; havana_transcript "OTTHUMT00000500140.1";	-	exon	chr1	12091214	12091514	-	LTR16C	LTR	ERVL
chr1	12089020	12089493	gene_id "ENSG00000285604.1"; transcript_id "ENST00000647616.1"; gene_type "lncRNA"; gene_name "ENSG00000285604"; transcript_type "lncRNA"; transcript_name "ENST00000647616"; exon_number 3; exon_id "ENSE00003834994.1"; level 2; tag "basic"; tag "Ensembl_canonical"; havana_gene "OTTHUMG00000193101.1"; havana_transcript "OTTHUMT00000500140.1";	-	exon	chr1	12089061	12089115	+	AluYh9	SINE	Alu
chr1	12089020	12089493	gene_id "ENSG00000285604.1"; transcript_id "ENST00000647616.1"; gene_type "lncRNA"; gene_name "ENSG00000285604"; transcript_type "lncRNA"; transcript_name "ENST00000647616"; exon_number 3; exon_id "ENSE00003834994.1"; level 2; tag "basic"; tag "Ensembl_canonical"; havana_gene "OTTHUMG00000193101.1"; havana_transcript "OTTHUMT00000500140.1";	-	exon	chr1	12089238	12089334	+	L2a	LINE	L2
chr1	12088441	12088752	gene_id "ENSG00000285604.1"; transcript_id "ENST00000647616.1"; gene_type "lncRNA"; gene_name "ENSG00000285604"; transcript_type "lncRNA"; transcript_name "ENST00000647616"; exon_number 4; exon_id "ENSE00003839249.1"; level 2; tag "basic"; tag "Ensembl_canonical"; havana_gene "OTTHUMG00000193101.1"; havana_transcript "OTTHUMT00000500140.1";	-	exon	chr1	12088257	12088487	-	MIR	SINE	MIR
chr1	12527445	12527792	gene_id "ENSG00000229484.2"; transcript_id "ENST00000688646.1"; gene_type "lncRNA"; gene_name "LINC02766"; transcript_type "lncRNA"; transcript_name "LINC02766-202"; exon_number 2; exon_id "ENSE00003935082.1"; level 2; hgnc_id "HGNC:54286"; tag "basic"; tag "Ensembl_canonical"; tag "TAGENE"; havana_gene "OTTHUMG00000013154.1";	+	exon	chr1	12527259	12527524	-	MER33	DNA	hAT-Charlie
chr1	12528050	12529080	gene_id "ENSG00000229484.2"; transcript_id "ENST00000688646.1"; gene_type "lncRNA"; gene_name "LINC02766"; transcript_type "lncRNA"; transcript_name "LINC02766-202"; exon_number 3; exon_id "ENSE00003937812.1"; level 2; hgnc_id "HGNC:54286"; tag "basic"; tag "Ensembl_canonical"; tag "TAGENE"; havana_gene "OTTHUMG00000013154.1";	+	exon	chr1	12528736	12529049	+	AluSg	SINE	Alu
chr1	12530354	12530462	gene_id "ENSG00000229484.2"; transcript_id "ENST00000688646.1"; gene_type "lncRNA"; gene_name "LINC02766"; transcript_type "lncRNA"; transcript_name "LINC02766-202"; exon_number 4; exon_id "ENSE00003927567.1"; level 2; hgnc_id "HGNC:54286"; tag "basic"; tag "Ensembl_canonical"; tag "TAGENE"; havana_gene "OTTHUMG00000013154.1";	+	exon	chr1	12530435	12530902	-	L1ME4b	LINE	L1
chr1	12527445	12527792	gene_id "ENSG00000229484.2"; transcript_id "ENST00000689998.1"; gene_type "lncRNA"; gene_name "LINC02766"; transcript_type "lncRNA"; transcript_name "LINC02766-203"; exon_number 2; exon_id "ENSE00003935082.1"; level 2; hgnc_id "HGNC:54286"; tag "TAGENE"; havana_gene "OTTHUMG00000013154.1";	+	exon	chr1	12527259	12527524	-	MER33	DNA	hAT-Charlie
chr1	12528050	12529291	gene_id "ENSG00000229484.2"; transcript_id "ENST00000689998.1"; gene_type "lncRNA"; gene_name "LINC02766"; transcript_type "lncRNA"; transcript_name "LINC02766-203"; exon_number 3; exon_id "ENSE00003938182.1"; level 2; hgnc_id "HGNC:54286"; tag "TAGENE"; havana_gene "OTTHUMG00000013154.1";	+	exon	chr1	12528736	12529049	+	AluSg	SINE	Alu
chr1	12823036	12823159	gene_id "ENSG00000228338.1"; transcript_id "ENST00000438401.1"; gene_type "lncRNA"; gene_name "LINC01784"; transcript_type "lncRNA"; transcript_name "LINC01784-201"; exon_number 1; exon_id "ENSE00001681038.1"; level 2; transcript_support_level "2"; hgnc_id "HGNC:52574"; tag "basic"; tag "Ensembl_canonical"; havana_gene "OTTHUMG00000041465.1"; havana_transcript "OTTHUMT00000099354.1";	-	exon	chr1	12822965	12823092	-	MIRb	SINE	MIR
chr1	13147337	13147460	gene_id "ENSG00000233336.1"; transcript_id "ENST00000437631.1"; gene_type "lncRNA"; gene_name "ENSG00000233336"; transcript_type "lncRNA"; transcript_name "ENST00000437631"; exon_number 1; exon_id "ENSE00001643976.1"; level 2; transcript_support_level "5"; tag "dotter_confirmed"; tag "basic"; tag "Ensembl_canonical"; havana_gene "OTTHUMG00000009500.2"; havana_transcript "OTTHUMT00000026266.2";	-	exon	chr1	13147266	13147393	-	MIRb	SINE	MIR
chr1	13324039	13324162	gene_id "ENSG00000228229.2"; transcript_id "ENST00000432559.2"; gene_type "lncRNA"; gene_name "ENSG00000228229"; transcript_type "lncRNA"; transcript_name "ENST00000432559"; exon_number 1; exon_id "ENSE00001603366.1"; level 2; transcript_support_level "5"; tag "not_best_in_genome_evidence"; tag "basic"; tag "Ensembl_canonical"; havana_gene "OTTHUMG00000008038.2"; havana_transcript "OTTHUMT0000002…	+	exon	chr1	13324105	13324232	+	MIRb	SINE	MIR
chr1	13514291	13514544	gene_id "ENSG00000259961.1"; transcript_id "ENST00000563570.1"; gene_type "lncRNA"; gene_name "ENSG00000259961"; transcript_type "lncRNA"; transcript_name "ENST00000563570"; exon_number 2; exon_id "ENSE00002584545.1"; level 2; transcript_support_level "3"; tag "basic"; tag "Ensembl_canonical"; havana_gene "OTTHUMG00000007920.1"; havana_transcript "OTTHUMT00000021795.1";	+	exon	chr1	13514445	13514580	+	MIRb	SINE	MIR
chr1	13516170	13516270	gene_id "ENSG00000259961.1"; transcript_id "ENST00000563570.1"; gene_type "lncRNA"; gene_name "ENSG00000259961"; transcript_type "lncRNA"; transcript_name "ENST00000563570"; exon_number 3; exon_id "ENSE00002594351.1"; level 2; transcript_support_level "3"; tag "basic"; tag "Ensembl_canonical"; havana_gene "OTTHUMG00000007920.1"; havana_transcript "OTTHUMT00000021795.1";	+	exon	chr1	13516109	13516220	+	MIRc	SINE	MIR
chr1	13757778	13758465	gene_id "ENSG00000289380.1"; transcript_id "ENST00000690275.1"; gene_type "lncRNA"; gene_name "ENSG00000289380"; transcript_type "lncRNA"; transcript_name "ENST00000690275"; exon_number 1; exon_id "ENSE00003937191.1"; level 2; tag "basic"; tag "Ensembl_canonical"; tag "TAGENE";	+	exon	chr1	13758162	13758465	+	AluSx1	SINE	Alu
chr1	14258867	14259698	gene_id "ENSG00000231606.2"; transcript_id "ENST00000657859.1"; gene_type "lncRNA"; gene_name "ENSG00000231606"; transcript_type "lncRNA"; transcript_name "ENST00000657859"; exon_number 1; exon_id "ENSE00003855153.1"; level 2; tag "basic"; tag "TAGENE"; havana_gene "OTTHUMG00000002047.3"; havana_transcript "OTTHUMT00000005700.2";	-	exon	chr1	14258704	14258905	+	MIR	SINE	MIR
chr1	14223054	14223239	gene_id "ENSG00000231606.2"; transcript_id "ENST00000657859.1"; gene_type "lncRNA"; gene_name "ENSG00000231606"; transcript_type "lncRNA"; transcript_name "ENST00000657859"; exon_number 2; exon_id "ENSE00001738163.2"; level 2; tag "basic"; tag "TAGENE"; havana_gene "OTTHUMG00000002047.3"; havana_transcript "OTTHUMT00000005700.2";	-	exon	chr1	14222946	14223218	-	LTR41B	LTR	ERVL
chr1	14223054	14223239	gene_id "ENSG00000231606.2"; transcript_id "ENST00000449215.2"; gene_type "lncRNA"; gene_name "ENSG00000231606"; transcript_type "lncRNA"; transcript_name "ENST00000449215"; exon_number 3; exon_id "ENSE00001738163.2"; level 2; transcript_support_level "3"; tag "basic"; tag "Ensembl_canonical"; tag "TAGENE"; havana_gene "OTTHUMG00000002047.3"; havana_transcript "OTTHUMT00000522022.1";	-	exon	chr1	14222946	14223218	-	LTR41B	LTR	ERVL
chr1	14419494	14419973	gene_id "ENSG00000234593.3"; transcript_id "ENST00000666654.1"; gene_type "lncRNA"; gene_name "KAZN-AS1"; transcript_type "lncRNA"; transcript_name "KAZN-AS1-206"; exon_number 1; exon_id "ENSE00003868222.1"; level 2; hgnc_id "HGNC:53610"; tag "basic"; tag "Ensembl_canonical"; tag "TAGENE"; havana_gene "OTTHUMG00000002044.9"; havana_transcript "OTTHUMT00000525165.1";	-	exon	chr1	14419527	14421085	-	LTR12C	LTR	ERV1
chr1	14391459	14391578	gene_id "ENSG00000234593.3"; transcript_id "ENST00000666654.1"; gene_type "lncRNA"; gene_name "KAZN-AS1"; transcript_type "lncRNA"; transcript_name "KAZN-AS1-206"; exon_number 2; exon_id "ENSE00003789086.2"; level 2; hgnc_id "HGNC:53610"; tag "basic"; tag "Ensembl_canonical"; tag "TAGENE"; havana_gene "OTTHUMG00000002044.9"; havana_transcript "OTTHUMT00000525165.1";	-	exon	chr1	14391199	14391597	+	L2	LINE	L2
chr1	14390686	14390751	gene_id "ENSG00000234593.3"; transcript_id "ENST00000666654.1"; gene_type "lncRNA"; gene_name "KAZN-AS1"; transcript_type "lncRNA"; transcript_name "KAZN-AS1-206"; exon_number 3; exon_id "ENSE00003785808.1"; level 2; hgnc_id "HGNC:53610"; tag "basic"; tag "Ensembl_canonical"; tag "TAGENE"; havana_gene "OTTHUMG00000002044.9"; havana_transcript "OTTHUMT00000525165.1";	-	exon	chr1	14390621	14390947	-	MLT1A1	LTR	ERVL-MaLR
chr1	14338825	14339018	gene_id "ENSG00000234593.3"; transcript_id "ENST00000666654.1"; gene_type "lncRNA"; gene_name "KAZN-AS1"; transcript_type "lncRNA"; transcript_name "KAZN-AS1-206"; exon_number 7; exon_id "ENSE00003876934.1"; level 2; hgnc_id "HGNC:53610"; tag "basic"; tag "Ensembl_canonical"; tag "TAGENE"; havana_gene "OTTHUMG00000002044.9"; havana_transcript "OTTHUMT00000525165.1";	-	exon	chr1	14338712	14338891	+	MLT1L	LTR	ERVL-MaLR
chr1	14350869	14351324	gene_id "ENSG00000234593.3"; transcript_id "ENST00000661309.1"; gene_type "lncRNA"; gene_name "KAZN-AS1"; transcript_type "lncRNA"; transcript_name "KAZN-AS1-203"; exon_number 1; exon_id "ENSE00003869877.1"; level 2; hgnc_id "HGNC:53610"; tag "basic"; tag "TAGENE"; havana_gene "OTTHUMG00000002044.9"; havana_transcript "OTTHUMT00000522546.1";	-	exon	chr1	14351283	14351584	+	AluSc	SINE	Alu
chr1	14348947	14349378	gene_id "ENSG00000234593.3"; transcript_id "ENST00000661309.1"; gene_type "lncRNA"; gene_name "KAZN-AS1"; transcript_type "lncRNA"; transcript_name "KAZN-AS1-203"; exon_number 2; exon_id "ENSE00003853780.1"; level 2; hgnc_id "HGNC:53610"; tag "basic"; tag "TAGENE"; havana_gene "OTTHUMG00000002044.9"; havana_transcript "OTTHUMT00000522546.1";	-	exon	chr1	14348966	14349100	-	L2b	LINE	L2
chr1	14348947	14349378	gene_id "ENSG00000234593.3"; transcript_id "ENST00000661309.1"; gene_type "lncRNA"; gene_name "KAZN-AS1"; transcript_type "lncRNA"; transcript_name "KAZN-AS1-203"; exon_number 2; exon_id "ENSE00003853780.1"; level 2; hgnc_id "HGNC:53610"; tag "basic"; tag "TAGENE"; havana_gene "OTTHUMG00000002044.9"; havana_transcript "OTTHUMT00000522546.1";	-	exon	chr1	14349360	14349663	+	MER102c	DNA	hAT-Charlie
chr1	14419494	14419966	gene_id "ENSG00000234593.3"; transcript_id "ENST00000665002.1"; gene_type "lncRNA"; gene_name "KAZN-AS1"; transcript_type "lncRNA"; transcript_name "KAZN-AS1-205"; exon_number 1; exon_id "ENSE00003881839.1"; level 2; hgnc_id "HGNC:53610"; tag "basic"; tag "TAGENE"; havana_gene "OTTHUMG00000002044.9"; havana_transcript "OTTHUMT00000522609.1";	-	exon	chr1	14419527	14421085	-	LTR12C	LTR	ERV1
chr1	14409406	14409451	gene_id "ENSG00000234593.3"; transcript_id "ENST00000665002.1"; gene_type "lncRNA"; gene_name "KAZN-AS1"; transcript_type "lncRNA"; transcript_name "KAZN-AS1-205"; exon_number 2; exon_id "ENSE00003887417.1"; level 2; hgnc_id "HGNC:53610"; tag "basic"; tag "TAGENE"; havana_gene "OTTHUMG00000002044.9"; havana_transcript "OTTHUMT00000522609.1";	-	exon	chr1	14409331	14410105	+	L1ME3Cz	LINE	L1
chr1	14391459	14391578	gene_id "ENSG00000234593.3"; transcript_id "ENST00000665002.1"; gene_type "lncRNA"; gene_name "KAZN-AS1"; transcript_type "lncRNA"; transcript_name "KAZN-AS1-205"; exon_number 3; exon_id "ENSE00003789086.2"; level 2; hgnc_id "HGNC:53610"; tag "basic"; tag "TAGENE"; havana_gene "OTTHUMG00000002044.9"; havana_transcript "OTTHUMT00000522609.1";	-	exon	chr1	14391199	14391597	+	L2	LINE	L2
chr1	14348948	14349378	gene_id "ENSG00000234593.3"; transcript_id "ENST00000665002.1"; gene_type "lncRNA"; gene_name "KAZN-AS1"; transcript_type "lncRNA"; transcript_name "KAZN-AS1-205"; exon_number 5; exon_id "ENSE00003865379.1"; level 2; hgnc_id "HGNC:53610"; tag "basic"; tag "TAGENE"; havana_gene "OTTHUMG00000002044.9"; havana_transcript "OTTHUMT00000522609.1";	-	exon	chr1	14348966	14349100	-	L2b	LINE	L2
chr1	14348948	14349378	gene_id "ENSG00000234593.3"; transcript_id "ENST00000665002.1"; gene_type "lncRNA"; gene_name "KAZN-AS1"; transcript_type "lncRNA"; transcript_name "KAZN-AS1-205"; exon_number 5; exon_id "ENSE00003865379.1"; level 2; hgnc_id "HGNC:53610"; tag "basic"; tag "TAGENE"; havana_gene "OTTHUMG00000002044.9"; havana_transcript "OTTHUMT00000522609.1";	-	exon	chr1	14349360	14349663	+	MER102c	DNA	hAT-Charlie
chr1	14419494	14419973	gene_id "ENSG00000234593.3"; transcript_id "ENST00000661613.1"; gene_type "lncRNA"; gene_name "KAZN-AS1"; transcript_type "lncRNA"; transcript_name "KAZN-AS1-204"; exon_number 1; exon_id "ENSE00003868222.1"; level 2; hgnc_id "HGNC:53610"; tag "TAGENE"; havana_gene "OTTHUMG00000002044.9"; havana_transcript "OTTHUMT00000513532.1";	-	exon	chr1	14419527	14421085	-	LTR12C	LTR	ERV1
chr1	14391459	14391578	gene_id "ENSG00000234593.3"; transcript_id "ENST00000661613.1"; gene_type "lncRNA"; gene_name "KAZN-AS1"; transcript_type "lncRNA"; transcript_name "KAZN-AS1-204"; exon_number 2; exon_id "ENSE00003789086.2"; level 2; hgnc_id "HGNC:53610"; tag "TAGENE"; havana_gene "OTTHUMG00000002044.9"; havana_transcript "OTTHUMT00000513532.1";	-	exon	chr1	14391199	14391597	+	L2	LINE	L2
chr1	14348948	14349378	gene_id "ENSG00000234593.3"; transcript_id "ENST00000661613.1"; gene_type "lncRNA"; gene_name "KAZN-AS1"; transcript_type "lncRNA"; transcript_name "KAZN-AS1-204"; exon_number 4; exon_id "ENSE00003865379.1"; level 2; hgnc_id "HGNC:53610"; tag "TAGENE"; havana_gene "OTTHUMG00000002044.9"; havana_transcript "OTTHUMT00000513532.1";	-	exon	chr1	14348966	14349100	-	L2b	LINE	L2
chr1	14348948	14349378	gene_id "ENSG00000234593.3"; transcript_id "ENST00000661613.1"; gene_type "lncRNA"; gene_name "KAZN-AS1"; transcript_type "lncRNA"; transcript_name "KAZN-AS1-204"; exon_number 4; exon_id "ENSE00003865379.1"; level 2; hgnc_id "HGNC:53610"; tag "TAGENE"; havana_gene "OTTHUMG00000002044.9"; havana_transcript "OTTHUMT00000513532.1";	-	exon	chr1	14349360	14349663	+	MER102c	DNA	hAT-Charlie
chr1	14419494	14419973	gene_id "ENSG00000234593.3"; transcript_id "ENST00000657979.1"; gene_type "lncRNA"; gene_name "KAZN-AS1"; transcript_type "lncRNA"; transcript_name "KAZN-AS1-202"; exon_number 1; exon_id "ENSE00003868222.1"; level 2; hgnc_id "HGNC:53610"; tag "TAGENE"; havana_gene "OTTHUMG00000002044.9"; havana_transcript "OTTHUMT00000005696.3";	-	exon	chr1	14419527	14421085	-	LTR12C	LTR	ERV1
chr1	14409406	14409451	gene_id "ENSG00000234593.3"; transcript_id "ENST00000657979.1"; gene_type "lncRNA"; gene_name "KAZN-AS1"; transcript_type "lncRNA"; transcript_name "KAZN-AS1-202"; exon_number 2; exon_id "ENSE00003887417.1"; level 2; hgnc_id "HGNC:53610"; tag "TAGENE"; havana_gene "OTTHUMG00000002044.9"; havana_transcript "OTTHUMT00000005696.3";	-	exon	chr1	14409331	14410105	+	L1ME3Cz	LINE	L1
chr1	14391459	14391578	gene_id "ENSG00000234593.3"; transcript_id "ENST00000657979.1"; gene_type "lncRNA"; gene_name "KAZN-AS1"; transcript_type "lncRNA"; transcript_name "KAZN-AS1-202"; exon_number 3; exon_id "ENSE00003789086.2"; level 2; hgnc_id "HGNC:53610"; tag "TAGENE"; havana_gene "OTTHUMG00000002044.9"; havana_transcript "OTTHUMT00000005696.3";	-	exon	chr1	14391199	14391597	+	L2	LINE	L2
chr1	14390686	14390751	gene_id "ENSG00000234593.3"; transcript_id "ENST00000657979.1"; gene_type "lncRNA"; gene_name "KAZN-AS1"; transcript_type "lncRNA"; transcript_name "KAZN-AS1-202"; exon_number 4; exon_id "ENSE00003785808.1"; level 2; hgnc_id "HGNC:53610"; tag "TAGENE"; havana_gene "OTTHUMG00000002044.9"; havana_transcript "OTTHUMT00000005696.3";	-	exon	chr1	14390621	14390947	-	MLT1A1	LTR	ERVL-MaLR
chr1	14348949	14349378	gene_id "ENSG00000234593.3"; transcript_id "ENST00000657979.1"; gene_type "lncRNA"; gene_name "KAZN-AS1"; transcript_type "lncRNA"; transcript_name "KAZN-AS1-202"; exon_number 6; exon_id "ENSE00003867940.1"; level 2; hgnc_id "HGNC:53610"; tag "TAGENE"; havana_gene "OTTHUMG00000002044.9"; havana_transcript "OTTHUMT00000005696.3";	-	exon	chr1	14348966	14349100	-	L2b	LINE	L2
chr1	14348949	14349378	gene_id "ENSG00000234593.3"; transcript_id "ENST00000657979.1"; gene_type "lncRNA"; gene_name "KAZN-AS1"; transcript_type "lncRNA"; transcript_name "KAZN-AS1-202"; exon_number 6; exon_id "ENSE00003867940.1"; level 2; hgnc_id "HGNC:53610"; tag "TAGENE"; havana_gene "OTTHUMG00000002044.9"; havana_transcript "OTTHUMT00000005696.3";	-	exon	chr1	14349360	14349663	+	MER102c	DNA	hAT-Charlie
chr1	14419494	14419589	gene_id "ENSG00000234593.3"; transcript_id "ENST00000447908.3"; gene_type "lncRNA"; gene_name "KAZN-AS1"; transcript_type "lncRNA"; transcript_name "KAZN-AS1-201"; exon_number 1; exon_id "ENSE00003852770.1"; level 2; transcript_support_level "3"; hgnc_id "HGNC:53610"; tag "basic"; tag "TAGENE"; havana_gene "OTTHUMG00000002044.9"; havana_transcript "OTTHUMT00000520877.1";	-	exon	chr1	14419527	14421085	-	LTR12C	LTR	ERV1
chr1	14391445	14391578	gene_id "ENSG00000234593.3"; transcript_id "ENST00000447908.3"; gene_type "lncRNA"; gene_name "KAZN-AS1"; transcript_type "lncRNA"; transcript_name "KAZN-AS1-201"; exon_number 2; exon_id "ENSE00003867571.1"; level 2; transcript_support_level "3"; hgnc_id "HGNC:53610"; tag "basic"; tag "TAGENE"; havana_gene "OTTHUMG00000002044.9"; havana_transcript "OTTHUMT00000520877.1";	-	exon	chr1	14391199	14391597	+	L2	LINE	L2
chr1	14390686	14390744	gene_id "ENSG00000234593.3"; transcript_id "ENST00000447908.3"; gene_type "lncRNA"; gene_name "KAZN-AS1"; transcript_type "lncRNA"; transcript_name "KAZN-AS1-201"; exon_number 3; exon_id "ENSE00003881938.1"; level 2; transcript_support_level "3"; hgnc_id "HGNC:53610"; tag "basic"; tag "TAGENE"; havana_gene "OTTHUMG00000002044.9"; havana_transcript "OTTHUMT00000520877.1";	-	exon	chr1	14390621	14390947	-	MLT1A1	LTR	ERVL-MaLR
chr1	14348956	14349378	gene_id "ENSG00000234593.3"; transcript_id "ENST00000447908.3"; gene_type "lncRNA"; gene_name "KAZN-AS1"; transcript_type "lncRNA"; transcript_name "KAZN-AS1-201"; exon_number 5; exon_id "ENSE00001795958.2"; level 2; transcript_support_level "3"; hgnc_id "HGNC:53610"; tag "basic"; tag "TAGENE"; havana_gene "OTTHUMG00000002044.9"; havana_transcript "OTTHUMT00000520877.1";	-	exon	chr1	14348966	14349100	-	L2b	LINE	L2
chr1	14348956	14349378	gene_id "ENSG00000234593.3"; transcript_id "ENST00000447908.3"; gene_type "lncRNA"; gene_name "KAZN-AS1"; transcript_type "lncRNA"; transcript_name "KAZN-AS1-201"; exon_number 5; exon_id "ENSE00001795958.2"; level 2; transcript_support_level "3"; hgnc_id "HGNC:53610"; tag "basic"; tag "TAGENE"; havana_gene "OTTHUMG00000002044.9"; havana_transcript "OTTHUMT00000520877.1";	-	exon	chr1	14349360	14349663	+	MER102c	DNA	hAT-Charlie
chr1	14419494	14419973	gene_id "ENSG00000234593.3"; transcript_id "ENST00000670776.1"; gene_type "lncRNA"; gene_name "KAZN-AS1"; transcript_type "lncRNA"; transcript_name "KAZN-AS1-207"; exon_number 1; exon_id "ENSE00003868222.1"; level 2; hgnc_id "HGNC:53610"; tag "TAGENE"; havana_gene "OTTHUMG00000002044.9"; havana_transcript "OTTHUMT00000525557.1";	-	exon	chr1	14419527	14421085	-	LTR12C	LTR	ERV1
chr1	14390655	14391578	gene_id "ENSG00000234593.3"; transcript_id "ENST00000670776.1"; gene_type "lncRNA"; gene_name "KAZN-AS1"; transcript_type "lncRNA"; transcript_name "KAZN-AS1-207"; exon_number 2; exon_id "ENSE00003871100.1"; level 2; hgnc_id "HGNC:53610"; tag "TAGENE"; havana_gene "OTTHUMG00000002044.9"; havana_transcript "OTTHUMT00000525557.1";	-	exon	chr1	14390621	14390947	-	MLT1A1	LTR	ERVL-MaLR
chr1	14390655	14391578	gene_id "ENSG00000234593.3"; transcript_id "ENST00000670776.1"; gene_type "lncRNA"; gene_name "KAZN-AS1"; transcript_type "lncRNA"; transcript_name "KAZN-AS1-207"; exon_number 2; exon_id "ENSE00003871100.1"; level 2; hgnc_id "HGNC:53610"; tag "TAGENE"; havana_gene "OTTHUMG00000002044.9"; havana_transcript "OTTHUMT00000525557.1";	-	exon	chr1	14390947	14391197	-	L2a	LINE	L2
chr1	14390655	14391578	gene_id "ENSG00000234593.3"; transcript_id "ENST00000670776.1"; gene_type "lncRNA"; gene_name "KAZN-AS1"; transcript_type "lncRNA"; transcript_name "KAZN-AS1-207"; exon_number 2; exon_id "ENSE00003871100.1"; level 2; hgnc_id "HGNC:53610"; tag "TAGENE"; havana_gene "OTTHUMG00000002044.9"; havana_transcript "OTTHUMT00000525557.1";	-	exon	chr1	14391199	14391597	+	L2	LINE	L2
chr1	14777534	14777727	gene_id "ENSG00000287756.1"; transcript_id "ENST00000666715.1"; gene_type "lncRNA"; gene_name "ENSG00000287756"; transcript_type "lncRNA"; transcript_name "ENST00000666715"; exon_number 1; exon_id "ENSE00003851517.1"; level 2; tag "basic"; tag "Ensembl_canonical"; tag "TAGENE"; havana_gene "OTTHUMG00000195458.1"; havana_transcript "OTTHUMT00000526970.1";	-	exon	chr1	14777444	14777701	+	L2a	LINE	L2
chr1	14777534	14777727	gene_id "ENSG00000287756.1"; transcript_id "ENST00000666715.1"; gene_type "lncRNA"; gene_name "ENSG00000287756"; transcript_type "lncRNA"; transcript_name "ENST00000666715"; exon_number 1; exon_id "ENSE00003851517.1"; level 2; tag "basic"; tag "Ensembl_canonical"; tag "TAGENE"; havana_gene "OTTHUMG00000195458.1"; havana_transcript "OTTHUMT00000526970.1";	-	exon	chr1	14777710	14778169	-	MER41B	LTR	ERV1
chr1	14774469	14775727	gene_id "ENSG00000287756.1"; transcript_id "ENST00000666715.1"; gene_type "lncRNA"; gene_name "ENSG00000287756"; transcript_type "lncRNA"; transcript_name "ENST00000666715"; exon_number 2; exon_id "ENSE00003876988.1"; level 2; tag "basic"; tag "Ensembl_canonical"; tag "TAGENE"; havana_gene "OTTHUMG00000195458.1"; havana_transcript "OTTHUMT00000526970.1";	-	exon	chr1	14774468	14774784	-	AluJr4	SINE	Alu
chr1	14774469	14775727	gene_id "ENSG00000287756.1"; transcript_id "ENST00000666715.1"; gene_type "lncRNA"; gene_name "ENSG00000287756"; transcript_type "lncRNA"; transcript_name "ENST00000666715"; exon_number 2; exon_id "ENSE00003876988.1"; level 2; tag "basic"; tag "Ensembl_canonical"; tag "TAGENE"; havana_gene "OTTHUMG00000195458.1"; havana_transcript "OTTHUMT00000526970.1";	-	exon	chr1	14774903	14775053	-	L2b	LINE	L2
chr1	14774469	14775727	gene_id "ENSG00000287756.1"; transcript_id "ENST00000666715.1"; gene_type "lncRNA"; gene_name "ENSG00000287756"; transcript_type "lncRNA"; transcript_name "ENST00000666715"; exon_number 2; exon_id "ENSE00003876988.1"; level 2; tag "basic"; tag "Ensembl_canonical"; tag "TAGENE"; havana_gene "OTTHUMG00000195458.1"; havana_transcript "OTTHUMT00000526970.1";	-	exon	chr1	14775089	14775206	-	MIRc	SINE	MIR
chr1	14774469	14775727	gene_id "ENSG00000287756.1"; transcript_id "ENST00000666715.1"; gene_type "lncRNA"; gene_name "ENSG00000287756"; transcript_type "lncRNA"; transcript_name "ENST00000666715"; exon_number 2; exon_id "ENSE00003876988.1"; level 2; tag "basic"; tag "Ensembl_canonical"; tag "TAGENE"; havana_gene "OTTHUMG00000195458.1"; havana_transcript "OTTHUMT00000526970.1";	-	exon	chr1	14775294	14775494	-	MIRb	SINE	MIR
chr1	15124228	15124373	gene_id "ENSG00000175147.13"; transcript_id "ENST00000310916.6"; gene_type "lncRNA"; gene_name "TMEM51-AS1"; transcript_type "lncRNA"; transcript_name "TMEM51-AS1-201"; exon_number 2; exon_id "ENSE00001625985.1"; level 2; transcript_support_level "2"; hgnc_id "HGNC:26301"; tag "basic"; tag "Ensembl_canonical"; havana_gene "OTTHUMG00000002043.8"; havana_transcript "OTTHUMT00000005695.4";	-	exon	chr1	15124156	15124287	+	MIR	SINE	MIR
chr1	15120577	15120697	gene_id "ENSG00000175147.13"; transcript_id "ENST00000310916.6"; gene_type "lncRNA"; gene_name "TMEM51-AS1"; transcript_type "lncRNA"; transcript_name "TMEM51-AS1-201"; exon_number 4; exon_id "ENSE00001361051.1"; level 2; transcript_support_level "2"; hgnc_id "HGNC:26301"; tag "basic"; tag "Ensembl_canonical"; havana_gene "OTTHUMG00000002043.8"; havana_transcript "OTTHUMT00000005695.4";	-	exon	chr1	15120578	15120772	-	MIRb	SINE	MIR
chr1	15118327	15118904	gene_id "ENSG00000175147.13"; transcript_id "ENST00000310916.6"; gene_type "lncRNA"; gene_name "TMEM51-AS1"; transcript_type "lncRNA"; transcript_name "TMEM51-AS1-201"; exon_number 5; exon_id "ENSE00001790059.1"; level 2; transcript_support_level "2"; hgnc_id "HGNC:26301"; tag "basic"; tag "Ensembl_canonical"; havana_gene "OTTHUMG00000002043.8"; havana_transcript "OTTHUMT00000005695.4";	-	exon	chr1	15118576	15118712	-	MER5A1	DNA	hAT-Charlie
chr1	15111815	15117807	gene_id "ENSG00000175147.13"; transcript_id "ENST00000310916.6"; gene_type "lncRNA"; gene_name "TMEM51-AS1"; transcript_type "lncRNA"; transcript_name "TMEM51-AS1-201"; exon_number 6; exon_id "ENSE00001361043.5"; level 2; transcript_support_level "2"; hgnc_id "HGNC:26301"; tag "basic"; tag "Ensembl_canonical"; havana_gene "OTTHUMG00000002043.8"; havana_transcript "OTTHUMT00000005695.4";	-	exon	chr1	15111675	15111896	-	MER58A	DNA	hAT-Charlie
chr1	15111815	15117807	gene_id "ENSG00000175147.13"; transcript_id "ENST00000310916.6"; gene_type "lncRNA"; gene_name "TMEM51-AS1"; transcript_type "lncRNA"; transcript_name "TMEM51-AS1-201"; exon_number 6; exon_id "ENSE00001361043.5"; level 2; transcript_support_level "2"; hgnc_id "HGNC:26301"; tag "basic"; tag "Ensembl_canonical"; havana_gene "OTTHUMG00000002043.8"; havana_transcript "OTTHUMT00000005695.4";	-	exon	chr1	15112094	15112298	+	MIRb	SINE	MIR
chr1	15111815	15117807	gene_id "ENSG00000175147.13"; transcript_id "ENST00000310916.6"; gene_type "lncRNA"; gene_name "TMEM51-AS1"; transcript_type "lncRNA"; transcript_name "TMEM51-AS1-201"; exon_number 6; exon_id "ENSE00001361043.5"; level 2; transcript_support_level "2"; hgnc_id "HGNC:26301"; tag "basic"; tag "Ensembl_canonical"; havana_gene "OTTHUMG00000002043.8"; havana_transcript "OTTHUMT00000005695.4";	-	exon	chr1	15112762	15112893	+	MER5A	DNA	hAT-Charlie
chr1	15111815	15117807	gene_id "ENSG00000175147.13"; transcript_id "ENST00000310916.6"; gene_type "lncRNA"; gene_name "TMEM51-AS1"; transcript_type "lncRNA"; transcript_name "TMEM51-AS1-201"; exon_number 6; exon_id "ENSE00001361043.5"; level 2; transcript_support_level "2"; hgnc_id "HGNC:26301"; tag "basic"; tag "Ensembl_canonical"; havana_gene "OTTHUMG00000002043.8"; havana_transcript "OTTHUMT00000005695.4";	-	exon	chr1	15113211	15113472	+	MER106B	DNA	hAT-Charlie
chr1	15111815	15117807	gene_id "ENSG00000175147.13"; transcript_id "ENST00000310916.6"; gene_type "lncRNA"; gene_name "TMEM51-AS1"; transcript_type "lncRNA"; transcript_name "TMEM51-AS1-201"; exon_number 6; exon_id "ENSE00001361043.5"; level 2; transcript_support_level "2"; hgnc_id "HGNC:26301"; tag "basic"; tag "Ensembl_canonical"; havana_gene "OTTHUMG00000002043.8"; havana_transcript "OTTHUMT00000005695.4";	-	exon	chr1	15113667	15113870	-	AluSx1	SINE	Alu
chr1	15111815	15117807	gene_id "ENSG00000175147.13"; transcript_id "ENST00000310916.6"; gene_type "lncRNA"; gene_name "TMEM51-AS1"; transcript_type "lncRNA"; transcript_name "TMEM51-AS1-201"; exon_number 6; exon_id "ENSE00001361043.5"; level 2; transcript_support_level "2"; hgnc_id "HGNC:26301"; tag "basic"; tag "Ensembl_canonical"; havana_gene "OTTHUMG00000002043.8"; havana_transcript "OTTHUMT00000005695.4";	-	exon	chr1	15113875	15114060	-	MIRb	SINE	MIR
chr1	15111815	15117807	gene_id "ENSG00000175147.13"; transcript_id "ENST00000310916.6"; gene_type "lncRNA"; gene_name "TMEM51-AS1"; transcript_type "lncRNA"; transcript_name "TMEM51-AS1-201"; exon_number 6; exon_id "ENSE00001361043.5"; level 2; transcript_support_level "2"; hgnc_id "HGNC:26301"; tag "basic"; tag "Ensembl_canonical"; havana_gene "OTTHUMG00000002043.8"; havana_transcript "OTTHUMT00000005695.4";	-	exon	chr1	15114299	15114387	-	MIR	SINE	MIR
chr1	15111815	15117807	gene_id "ENSG00000175147.13"; transcript_id "ENST00000310916.6"; gene_type "lncRNA"; gene_name "TMEM51-AS1"; transcript_type "lncRNA"; transcript_name "TMEM51-AS1-201"; exon_number 6; exon_id "ENSE00001361043.5"; level 2; transcript_support_level "2"; hgnc_id "HGNC:26301"; tag "basic"; tag "Ensembl_canonical"; havana_gene "OTTHUMG00000002043.8"; havana_transcript "OTTHUMT00000005695.4";	-	exon	chr1	15115680	15115850	+	MIR	SINE	MIR
chr1	15124228	15124373	gene_id "ENSG00000175147.13"; transcript_id "ENST00000404665.4"; gene_type "lncRNA"; gene_name "TMEM51-AS1"; transcript_type "lncRNA"; transcript_name "TMEM51-AS1-202"; exon_number 2; exon_id "ENSE00001625985.1"; level 2; transcript_support_level "1"; hgnc_id "HGNC:26301"; tag "basic"; tag "TAGENE"; havana_gene "OTTHUMG00000002043.8"; havana_transcript "OTTHUMT00000092380.3";	-	exon	chr1	15124156	15124287	+	MIR	SINE	MIR
chr1	15118327	15118904	gene_id "ENSG00000175147.13"; transcript_id "ENST00000404665.4"; gene_type "lncRNA"; gene_name "TMEM51-AS1"; transcript_type "lncRNA"; transcript_name "TMEM51-AS1-202"; exon_number 4; exon_id "ENSE00001790059.1"; level 2; transcript_support_level "1"; hgnc_id "HGNC:26301"; tag "basic"; tag "TAGENE"; havana_gene "OTTHUMG00000002043.8"; havana_transcript "OTTHUMT00000092380.3";	-	exon	chr1	15118576	15118712	-	MER5A1	DNA	hAT-Charlie
chr1	15111869	15117807	gene_id "ENSG00000175147.13"; transcript_id "ENST00000404665.4"; gene_type "lncRNA"; gene_name "TMEM51-AS1"; transcript_type "lncRNA"; transcript_name "TMEM51-AS1-202"; exon_number 5; exon_id "ENSE00001556020.2"; level 2; transcript_support_level "1"; hgnc_id "HGNC:26301"; tag "basic"; tag "TAGENE"; havana_gene "OTTHUMG00000002043.8"; havana_transcript "OTTHUMT00000092380.3";	-	exon	chr1	15111675	15111896	-	MER58A	DNA	hAT-Charlie
chr1	15111869	15117807	gene_id "ENSG00000175147.13"; transcript_id "ENST00000404665.4"; gene_type "lncRNA"; gene_name "TMEM51-AS1"; transcript_type "lncRNA"; transcript_name "TMEM51-AS1-202"; exon_number 5; exon_id "ENSE00001556020.2"; level 2; transcript_support_level "1"; hgnc_id "HGNC:26301"; tag "basic"; tag "TAGENE"; havana_gene "OTTHUMG00000002043.8"; havana_transcript "OTTHUMT00000092380.3";	-	exon	chr1	15112094	15112298	+	MIRb	SINE	MIR
chr1	15111869	15117807	gene_id "ENSG00000175147.13"; transcript_id "ENST00000404665.4"; gene_type "lncRNA"; gene_name "TMEM51-AS1"; transcript_type "lncRNA"; transcript_name "TMEM51-AS1-202"; exon_number 5; exon_id "ENSE00001556020.2"; level 2; transcript_support_level "1"; hgnc_id "HGNC:26301"; tag "basic"; tag "TAGENE"; havana_gene "OTTHUMG00000002043.8"; havana_transcript "OTTHUMT00000092380.3";	-	exon	chr1	15112762	15112893	+	MER5A	DNA	hAT-Charlie
chr1	15111869	15117807	gene_id "ENSG00000175147.13"; transcript_id "ENST00000404665.4"; gene_type "lncRNA"; gene_name "TMEM51-AS1"; transcript_type "lncRNA"; transcript_name "TMEM51-AS1-202"; exon_number 5; exon_id "ENSE00001556020.2"; level 2; transcript_support_level "1"; hgnc_id "HGNC:26301"; tag "basic"; tag "TAGENE"; havana_gene "OTTHUMG00000002043.8"; havana_transcript "OTTHUMT00000092380.3";	-	exon	chr1	15113211	15113472	+	MER106B	DNA	hAT-Charlie
chr1	15111869	15117807	gene_id "ENSG00000175147.13"; transcript_id "ENST00000404665.4"; gene_type "lncRNA"; gene_name "TMEM51-AS1"; transcript_type "lncRNA"; transcript_name "TMEM51-AS1-202"; exon_number 5; exon_id "ENSE00001556020.2"; level 2; transcript_support_level "1"; hgnc_id "HGNC:26301"; tag "basic"; tag "TAGENE"; havana_gene "OTTHUMG00000002043.8"; havana_transcript "OTTHUMT00000092380.3";	-	exon	chr1	15113667	15113870	-	AluSx1	SINE	Alu
chr1	15111869	15117807	gene_id "ENSG00000175147.13"; transcript_id "ENST00000404665.4"; gene_type "lncRNA"; gene_name "TMEM51-AS1"; transcript_type "lncRNA"; transcript_name "TMEM51-AS1-202"; exon_number 5; exon_id "ENSE00001556020.2"; level 2; transcript_support_level "1"; hgnc_id "HGNC:26301"; tag "basic"; tag "TAGENE"; havana_gene "OTTHUMG00000002043.8"; havana_transcript "OTTHUMT00000092380.3";	-	exon	chr1	15113875	15114060	-	MIRb	SINE	MIR
chr1	15111869	15117807	gene_id "ENSG00000175147.13"; transcript_id "ENST00000404665.4"; gene_type "lncRNA"; gene_name "TMEM51-AS1"; transcript_type "lncRNA"; transcript_name "TMEM51-AS1-202"; exon_number 5; exon_id "ENSE00001556020.2"; level 2; transcript_support_level "1"; hgnc_id "HGNC:26301"; tag "basic"; tag "TAGENE"; havana_gene "OTTHUMG00000002043.8"; havana_transcript "OTTHUMT00000092380.3";	-	exon	chr1	15114299	15114387	-	MIR	SINE	MIR
chr1	15111869	15117807	gene_id "ENSG00000175147.13"; transcript_id "ENST00000404665.4"; gene_type "lncRNA"; gene_name "TMEM51-AS1"; transcript_type "lncRNA"; transcript_name "TMEM51-AS1-202"; exon_number 5; exon_id "ENSE00001556020.2"; level 2; transcript_support_level "1"; hgnc_id "HGNC:26301"; tag "basic"; tag "TAGENE"; havana_gene "OTTHUMG00000002043.8"; havana_transcript "OTTHUMT00000092380.3";	-	exon	chr1	15115680	15115850	+	MIR	SINE	MIR
chr1	15124228	15124373	gene_id "ENSG00000175147.13"; transcript_id "ENST00000650369.1"; gene_type "lncRNA"; gene_name "TMEM51-AS1"; transcript_type "lncRNA"; transcript_name "TMEM51-AS1-203"; exon_number 2; exon_id "ENSE00001625985.1"; level 2; hgnc_id "HGNC:26301"; havana_gene "OTTHUMG00000002043.8"; havana_transcript "OTTHUMT00000499609.2";	-	exon	chr1	15124156	15124287	+	MIR	SINE	MIR
chr1	15124228	15124373	gene_id "ENSG00000175147.13"; transcript_id "ENST00000669314.1"; gene_type "lncRNA"; gene_name "TMEM51-AS1"; transcript_type "lncRNA"; transcript_name "TMEM51-AS1-206"; exon_number 2; exon_id "ENSE00001625985.1"; level 2; hgnc_id "HGNC:26301"; tag "basic"; tag "TAGENE"; havana_gene "OTTHUMG00000002043.8"; havana_transcript "OTTHUMT00000528343.1";	-	exon	chr1	15124156	15124287	+	MIR	SINE	MIR
chr1	15119408	15121059	gene_id "ENSG00000175147.13"; transcript_id "ENST00000669314.1"; gene_type "lncRNA"; gene_name "TMEM51-AS1"; transcript_type "lncRNA"; transcript_name "TMEM51-AS1-206"; exon_number 3; exon_id "ENSE00003880112.1"; level 2; hgnc_id "HGNC:26301"; tag "basic"; tag "TAGENE"; havana_gene "OTTHUMG00000002043.8"; havana_transcript "OTTHUMT00000528343.1";	-	exon	chr1	15119371	15119667	-	AluJo	SINE	Alu
chr1	15119408	15121059	gene_id "ENSG00000175147.13"; transcript_id "ENST00000669314.1"; gene_type "lncRNA"; gene_name "TMEM51-AS1"; transcript_type "lncRNA"; transcript_name "TMEM51-AS1-206"; exon_number 3; exon_id "ENSE00003880112.1"; level 2; hgnc_id "HGNC:26301"; tag "basic"; tag "TAGENE"; havana_gene "OTTHUMG00000002043.8"; havana_transcript "OTTHUMT00000528343.1";	-	exon	chr1	15119667	15119841	-	L2b	LINE	L2
chr1	15119408	15121059	gene_id "ENSG00000175147.13"; transcript_id "ENST00000669314.1"; gene_type "lncRNA"; gene_name "TMEM51-AS1"; transcript_type "lncRNA"; transcript_name "TMEM51-AS1-206"; exon_number 3; exon_id "ENSE00003880112.1"; level 2; hgnc_id "HGNC:26301"; tag "basic"; tag "TAGENE"; havana_gene "OTTHUMG00000002043.8"; havana_transcript "OTTHUMT00000528343.1";	-	exon	chr1	15120578	15120772	-	MIRb	SINE	MIR
chr1	15124228	15124373	gene_id "ENSG00000175147.13"; transcript_id "ENST00000660005.1"; gene_type "lncRNA"; gene_name "TMEM51-AS1"; transcript_type "lncRNA"; transcript_name "TMEM51-AS1-204"; exon_number 3; exon_id "ENSE00001625985.1"; level 2; hgnc_id "HGNC:26301"; tag "basic"; tag "TAGENE"; havana_gene "OTTHUMG00000002043.8"; havana_transcript "OTTHUMT00000528344.1";	-	exon	chr1	15124156	15124287	+	MIR	SINE	MIR
chr1	15120107	15121059	gene_id "ENSG00000175147.13"; transcript_id "ENST00000660005.1"; gene_type "lncRNA"; gene_name "TMEM51-AS1"; transcript_type "lncRNA"; transcript_name "TMEM51-AS1-204"; exon_number 4; exon_id "ENSE00003870567.1"; level 2; hgnc_id "HGNC:26301"; tag "basic"; tag "TAGENE"; havana_gene "OTTHUMG00000002043.8"; havana_transcript "OTTHUMT00000528344.1";	-	exon	chr1	15120578	15120772	-	MIRb	SINE	MIR
chr1	15121952	15124373	gene_id "ENSG00000175147.13"; transcript_id "ENST00000667108.1"; gene_type "lncRNA"; gene_name "TMEM51-AS1"; transcript_type "lncRNA"; transcript_name "TMEM51-AS1-205"; exon_number 2; exon_id "ENSE00003852278.1"; level 2; hgnc_id "HGNC:26301"; tag "TAGENE"; havana_gene "OTTHUMG00000002043.8"; havana_transcript "OTTHUMT00000528345.1";	-	exon	chr1	15121708	15122082	+	MSTB	LTR	ERVL-MaLR
chr1	15121952	15124373	gene_id "ENSG00000175147.13"; transcript_id "ENST00000667108.1"; gene_type "lncRNA"; gene_name "TMEM51-AS1"; transcript_type "lncRNA"; transcript_name "TMEM51-AS1-205"; exon_number 2; exon_id "ENSE00003852278.1"; level 2; hgnc_id "HGNC:26301"; tag "TAGENE"; havana_gene "OTTHUMG00000002043.8"; havana_transcript "OTTHUMT00000528345.1";	-	exon	chr1	15122820	15122870	-	MER20	DNA	hAT-Charlie
chr1	15121952	15124373	gene_id "ENSG00000175147.13"; transcript_id "ENST00000667108.1"; gene_type "lncRNA"; gene_name "TMEM51-AS1"; transcript_type "lncRNA"; transcript_name "TMEM51-AS1-205"; exon_number 2; exon_id "ENSE00003852278.1"; level 2; hgnc_id "HGNC:26301"; tag "TAGENE"; havana_gene "OTTHUMG00000002043.8"; havana_transcript "OTTHUMT00000528345.1";	-	exon	chr1	15122872	15123005	-	AluJo	SINE	Alu
chr1	15121952	15124373	gene_id "ENSG00000175147.13"; transcript_id "ENST00000667108.1"; gene_type "lncRNA"; gene_name "TMEM51-AS1"; transcript_type "lncRNA"; transcript_name "TMEM51-AS1-205"; exon_number 2; exon_id "ENSE00003852278.1"; level 2; hgnc_id "HGNC:26301"; tag "TAGENE"; havana_gene "OTTHUMG00000002043.8"; havana_transcript "OTTHUMT00000528345.1";	-	exon	chr1	15123005	15123160	-	MER20	DNA	hAT-Charlie
chr1	15121952	15124373	gene_id "ENSG00000175147.13"; transcript_id "ENST00000667108.1"; gene_type "lncRNA"; gene_name "TMEM51-AS1"; transcript_type "lncRNA"; transcript_name "TMEM51-AS1-205"; exon_number 2; exon_id "ENSE00003852278.1"; level 2; hgnc_id "HGNC:26301"; tag "TAGENE"; havana_gene "OTTHUMG00000002043.8"; havana_transcript "OTTHUMT00000528345.1";	-	exon	chr1	15123161	15123357	-	MIR	SINE	MIR
chr1	15121952	15124373	gene_id "ENSG00000175147.13"; transcript_id "ENST00000667108.1"; gene_type "lncRNA"; gene_name "TMEM51-AS1"; transcript_type "lncRNA"; transcript_name "TMEM51-AS1-205"; exon_number 2; exon_id "ENSE00003852278.1"; level 2; hgnc_id "HGNC:26301"; tag "TAGENE"; havana_gene "OTTHUMG00000002043.8"; havana_transcript "OTTHUMT00000528345.1";	-	exon	chr1	15123681	15123973	-	AluSx	SINE	Alu
chr1	15121952	15124373	gene_id "ENSG00000175147.13"; transcript_id "ENST00000667108.1"; gene_type "lncRNA"; gene_name "TMEM51-AS1"; transcript_type "lncRNA"; transcript_name "TMEM51-AS1-205"; exon_number 2; exon_id "ENSE00003852278.1"; level 2; hgnc_id "HGNC:26301"; tag "TAGENE"; havana_gene "OTTHUMG00000002043.8"; havana_transcript "OTTHUMT00000528345.1";	-	exon	chr1	15124156	15124287	+	MIR	SINE	MIR
chr1	15121952	15124373	gene_id "ENSG00000175147.13"; transcript_id "ENST00000667108.1"; gene_type "lncRNA"; gene_name "TMEM51-AS1"; transcript_type "lncRNA"; transcript_name "TMEM51-AS1-205"; exon_number 2; exon_id "ENSE00003852278.1"; level 2; hgnc_id "HGNC:26301"; tag "TAGENE"; havana_gene "OTTHUMG00000002043.8"; havana_transcript "OTTHUMT00000528345.1";	-	exon	chr1	15122084	15122435	-	MLT1K	LTR	ERVL-MaLR
chr1	15171181	15171317	gene_id "ENSG00000204464.7"; transcript_id "ENST00000424792.5"; gene_type "lncRNA"; gene_name "TMEM51-AS2"; transcript_type "lncRNA"; transcript_name "TMEM51-AS2-201"; exon_number 1; exon_id "ENSE00003781915.1"; level 3; transcript_support_level "2"; hgnc_id "HGNC:32332"; tag "basic"; tag "Ensembl_canonical"; havana_gene "OTTHUMG00000037852.1";	-	exon	chr1	15171016	15171236	-	MER5A	DNA	hAT-Charlie
chr1	15171181	15171317	gene_id "ENSG00000204464.7"; transcript_id "ENST00000424792.5"; gene_type "lncRNA"; gene_name "TMEM51-AS2"; transcript_type "lncRNA"; transcript_name "TMEM51-AS2-201"; exon_number 1; exon_id "ENSE00003781915.1"; level 3; transcript_support_level "2"; hgnc_id "HGNC:32332"; tag "basic"; tag "Ensembl_canonical"; havana_gene "OTTHUMG00000037852.1";	-	exon	chr1	15171283	15171781	-	LTR33C	LTR	ERVL
chr1	15164344	15164461	gene_id "ENSG00000204464.7"; transcript_id "ENST00000424792.5"; gene_type "lncRNA"; gene_name "TMEM51-AS2"; transcript_type "lncRNA"; transcript_name "TMEM51-AS2-201"; exon_number 2; exon_id "ENSE00001795642.1"; level 3; transcript_support_level "2"; hgnc_id "HGNC:32332"; tag "basic"; tag "Ensembl_canonical"; havana_gene "OTTHUMG00000037852.1";	-	exon	chr1	15164129	15164598	-	L1MD3	LINE	L1
chr1	15171181	15171317	gene_id "ENSG00000204464.7"; transcript_id "ENST00000625027.2"; gene_type "lncRNA"; gene_name "TMEM51-AS2"; transcript_type "lncRNA"; transcript_name "TMEM51-AS2-202"; exon_number 1; exon_id "ENSE00003781915.1"; level 2; transcript_support_level "5"; hgnc_id "HGNC:32332"; tag "basic"; havana_gene "OTTHUMG00000037852.1"; havana_transcript "OTTHUMT00000092383.1";	-	exon	chr1	15171016	15171236	-	MER5A	DNA	hAT-Charlie
chr1	15171181	15171317	gene_id "ENSG00000204464.7"; transcript_id "ENST00000625027.2"; gene_type "lncRNA"; gene_name "TMEM51-AS2"; transcript_type "lncRNA"; transcript_name "TMEM51-AS2-202"; exon_number 1; exon_id "ENSE00003781915.1"; level 2; transcript_support_level "5"; hgnc_id "HGNC:32332"; tag "basic"; havana_gene "OTTHUMG00000037852.1"; havana_transcript "OTTHUMT00000092383.1";	-	exon	chr1	15171283	15171781	-	LTR33C	LTR	ERVL
chr1	15168474	15168777	gene_id "ENSG00000204464.7"; transcript_id "ENST00000625027.2"; gene_type "lncRNA"; gene_name "TMEM51-AS2"; transcript_type "lncRNA"; transcript_name "TMEM51-AS2-202"; exon_number 2; exon_id "ENSE00003758055.1"; level 2; transcript_support_level "5"; hgnc_id "HGNC:32332"; tag "basic"; havana_gene "OTTHUMG00000037852.1"; havana_transcript "OTTHUMT00000092383.1";	-	exon	chr1	15168725	15168873	+	X7C_LINE	LINE	CR1
chr1	15326680	15329683	gene_id "ENSG00000233485.1"; transcript_id "ENST00000428747.1"; gene_type "lncRNA"; gene_name "FHAD1-AS1"; transcript_type "lncRNA"; transcript_name "FHAD1-AS1-201"; exon_number 2; exon_id "ENSE00001753630.1"; level 2; transcript_support_level "2"; hgnc_id "HGNC:41241"; tag "basic"; tag "Ensembl_canonical"; havana_gene "OTTHUMG00000002089.1"; havana_transcript "OTTHUMT00000005880.1";	-	exon	chr1	15327751	15328063	+	AluSp	SINE	Alu
chr1	15334166	15334699	gene_id "ENSG00000236045.1"; transcript_id "ENST00000439788.1"; gene_type "lncRNA"; gene_name "ENSG00000236045"; transcript_type "lncRNA"; transcript_name "ENST00000439788"; exon_number 2; exon_id "ENSE00001744914.1"; level 2; transcript_support_level "3"; tag "basic"; tag "Ensembl_canonical"; havana_gene "OTTHUMG00000035304.1"; havana_transcript "OTTHUMT00000085368.1";	-	exon	chr1	15334125	15334267	-	MIRb	SINE	MIR
chr1	15334166	15334699	gene_id "ENSG00000236045.1"; transcript_id "ENST00000439788.1"; gene_type "lncRNA"; gene_name "ENSG00000236045"; transcript_type "lncRNA"; transcript_name "ENST00000439788"; exon_number 2; exon_id "ENSE00001744914.1"; level 2; transcript_support_level "3"; tag "basic"; tag "Ensembl_canonical"; havana_gene "OTTHUMG00000035304.1"; havana_transcript "OTTHUMT00000085368.1";	-	exon	chr1	15334453	15334665	+	MIR	SINE	MIR
chr1	15402979	15407907	gene_id "ENSG00000228140.2"; transcript_id "ENST00000427824.1"; gene_type "lncRNA"; gene_name "EFHD2-AS1"; transcript_type "lncRNA"; transcript_name "EFHD2-AS1-201"; exon_number 3; exon_id "ENSE00001611017.1"; level 2; transcript_support_level "1"; hgnc_id "HGNC:55801"; tag "non_canonical_TEC"; tag "basic"; tag "Ensembl_canonical"; havana_gene "OTTHUMG00000002257.2"; havana_transcript "OTTHUMT000…	-	exon	chr1	15402843	15403028	-	MER58A	DNA	hAT-Charlie
chr1	15402979	15407907	gene_id "ENSG00000228140.2"; transcript_id "ENST00000427824.1"; gene_type "lncRNA"; gene_name "EFHD2-AS1"; transcript_type "lncRNA"; transcript_name "EFHD2-AS1-201"; exon_number 3; exon_id "ENSE00001611017.1"; level 2; transcript_support_level "1"; hgnc_id "HGNC:55801"; tag "non_canonical_TEC"; tag "basic"; tag "Ensembl_canonical"; havana_gene "OTTHUMG00000002257.2"; havana_transcript "OTTHUMT000…	-	exon	chr1	15403150	15403535	-	MER21A	LTR	ERVL
chr1	15402979	15407907	gene_id "ENSG00000228140.2"; transcript_id "ENST00000427824.1"; gene_type "lncRNA"; gene_name "EFHD2-AS1"; transcript_type "lncRNA"; transcript_name "EFHD2-AS1-201"; exon_number 3; exon_id "ENSE00001611017.1"; level 2; transcript_support_level "1"; hgnc_id "HGNC:55801"; tag "non_canonical_TEC"; tag "basic"; tag "Ensembl_canonical"; havana_gene "OTTHUMG00000002257.2"; havana_transcript "OTTHUMT000…	-	exon	chr1	15403535	15403839	+	AluSq2	SINE	Alu
chr1	15402979	15407907	gene_id "ENSG00000228140.2"; transcript_id "ENST00000427824.1"; gene_type "lncRNA"; gene_name "EFHD2-AS1"; transcript_type "lncRNA"; transcript_name "EFHD2-AS1-201"; exon_number 3; exon_id "ENSE00001611017.1"; level 2; transcript_support_level "1"; hgnc_id "HGNC:55801"; tag "non_canonical_TEC"; tag "basic"; tag "Ensembl_canonical"; havana_gene "OTTHUMG00000002257.2"; havana_transcript "OTTHUMT000…	-	exon	chr1	15403839	15404222	-	MER21A	LTR	ERVL
chr1	15402979	15407907	gene_id "ENSG00000228140.2"; transcript_id "ENST00000427824.1"; gene_type "lncRNA"; gene_name "EFHD2-AS1"; transcript_type "lncRNA"; transcript_name "EFHD2-AS1-201"; exon_number 3; exon_id "ENSE00001611017.1"; level 2; transcript_support_level "1"; hgnc_id "HGNC:55801"; tag "non_canonical_TEC"; tag "basic"; tag "Ensembl_canonical"; havana_gene "OTTHUMG00000002257.2"; havana_transcript "OTTHUMT000…	-	exon	chr1	15404236	15404295	-	MER21A	LTR	ERVL
chr1	15402979	15407907	gene_id "ENSG00000228140.2"; transcript_id "ENST00000427824.1"; gene_type "lncRNA"; gene_name "EFHD2-AS1"; transcript_type "lncRNA"; transcript_name "EFHD2-AS1-201"; exon_number 3; exon_id "ENSE00001611017.1"; level 2; transcript_support_level "1"; hgnc_id "HGNC:55801"; tag "non_canonical_TEC"; tag "basic"; tag "Ensembl_canonical"; havana_gene "OTTHUMG00000002257.2"; havana_transcript "OTTHUMT000…	-	exon	chr1	15404295	15404593	+	AluJo	SINE	Alu
chr1	15402979	15407907	gene_id "ENSG00000228140.2"; transcript_id "ENST00000427824.1"; gene_type "lncRNA"; gene_name "EFHD2-AS1"; transcript_type "lncRNA"; transcript_name "EFHD2-AS1-201"; exon_number 3; exon_id "ENSE00001611017.1"; level 2; transcript_support_level "1"; hgnc_id "HGNC:55801"; tag "non_canonical_TEC"; tag "basic"; tag "Ensembl_canonical"; havana_gene "OTTHUMG00000002257.2"; havana_transcript "OTTHUMT000…	-	exon	chr1	15404765	15404814	-	MamRep605	LTR?	LTR?
chr1	15402979	15407907	gene_id "ENSG00000228140.2"; transcript_id "ENST00000427824.1"; gene_type "lncRNA"; gene_name "EFHD2-AS1"; transcript_type "lncRNA"; transcript_name "EFHD2-AS1-201"; exon_number 3; exon_id "ENSE00001611017.1"; level 2; transcript_support_level "1"; hgnc_id "HGNC:55801"; tag "non_canonical_TEC"; tag "basic"; tag "Ensembl_canonical"; havana_gene "OTTHUMG00000002257.2"; havana_transcript "OTTHUMT000…	-	exon	chr1	15404814	15405118	+	AluJb	SINE	Alu
chr1	15402979	15407907	gene_id "ENSG00000228140.2"; transcript_id "ENST00000427824.1"; gene_type "lncRNA"; gene_name "EFHD2-AS1"; transcript_type "lncRNA"; transcript_name "EFHD2-AS1-201"; exon_number 3; exon_id "ENSE00001611017.1"; level 2; transcript_support_level "1"; hgnc_id "HGNC:55801"; tag "non_canonical_TEC"; tag "basic"; tag "Ensembl_canonical"; havana_gene "OTTHUMG00000002257.2"; havana_transcript "OTTHUMT000…	-	exon	chr1	15405118	15405212	-	MamRep605	LTR?	LTR?
chr1	15402979	15407907	gene_id "ENSG00000228140.2"; transcript_id "ENST00000427824.1"; gene_type "lncRNA"; gene_name "EFHD2-AS1"; transcript_type "lncRNA"; transcript_name "EFHD2-AS1-201"; exon_number 3; exon_id "ENSE00001611017.1"; level 2; transcript_support_level "1"; hgnc_id "HGNC:55801"; tag "non_canonical_TEC"; tag "basic"; tag "Ensembl_canonical"; havana_gene "OTTHUMG00000002257.2"; havana_transcript "OTTHUMT000…	-	exon	chr1	15405623	15405784	-	L2a	LINE	L2
chr1	15402979	15407907	gene_id "ENSG00000228140.2"; transcript_id "ENST00000427824.1"; gene_type "lncRNA"; gene_name "EFHD2-AS1"; transcript_type "lncRNA"; transcript_name "EFHD2-AS1-201"; exon_number 3; exon_id "ENSE00001611017.1"; level 2; transcript_support_level "1"; hgnc_id "HGNC:55801"; tag "non_canonical_TEC"; tag "basic"; tag "Ensembl_canonical"; havana_gene "OTTHUMG00000002257.2"; havana_transcript "OTTHUMT000…	-	exon	chr1	15406357	15406658	+	AluY	SINE	Alu
chr1	15405660	15405848	gene_id "ENSG00000228140.2"; transcript_id "ENST00000667833.1"; gene_type "lncRNA"; gene_name "EFHD2-AS1"; transcript_type "lncRNA"; transcript_name "EFHD2-AS1-202"; exon_number 2; exon_id "ENSE00003877995.1"; level 2; hgnc_id "HGNC:55801"; tag "TAGENE"; havana_gene "OTTHUMG00000002257.2"; havana_transcript "OTTHUMT00000528523.1";	-	exon	chr1	15405623	15405784	-	L2a	LINE	L2
chr1	15403025	15404144	gene_id "ENSG00000228140.2"; transcript_id "ENST00000667833.1"; gene_type "lncRNA"; gene_name "EFHD2-AS1"; transcript_type "lncRNA"; transcript_name "EFHD2-AS1-202"; exon_number 3; exon_id "ENSE00003860508.1"; level 2; hgnc_id "HGNC:55801"; tag "TAGENE"; havana_gene "OTTHUMG00000002257.2"; havana_transcript "OTTHUMT00000528523.1";	-	exon	chr1	15402843	15403028	-	MER58A	DNA	hAT-Charlie
chr1	15403025	15404144	gene_id "ENSG00000228140.2"; transcript_id "ENST00000667833.1"; gene_type "lncRNA"; gene_name "EFHD2-AS1"; transcript_type "lncRNA"; transcript_name "EFHD2-AS1-202"; exon_number 3; exon_id "ENSE00003860508.1"; level 2; hgnc_id "HGNC:55801"; tag "TAGENE"; havana_gene "OTTHUMG00000002257.2"; havana_transcript "OTTHUMT00000528523.1";	-	exon	chr1	15403150	15403535	-	MER21A	LTR	ERVL
chr1	15403025	15404144	gene_id "ENSG00000228140.2"; transcript_id "ENST00000667833.1"; gene_type "lncRNA"; gene_name "EFHD2-AS1"; transcript_type "lncRNA"; transcript_name "EFHD2-AS1-202"; exon_number 3; exon_id "ENSE00003860508.1"; level 2; hgnc_id "HGNC:55801"; tag "TAGENE"; havana_gene "OTTHUMG00000002257.2"; havana_transcript "OTTHUMT00000528523.1";	-	exon	chr1	15403535	15403839	+	AluSq2	SINE	Alu
chr1	15403025	15404144	gene_id "ENSG00000228140.2"; transcript_id "ENST00000667833.1"; gene_type "lncRNA"; gene_name "EFHD2-AS1"; transcript_type "lncRNA"; transcript_name "EFHD2-AS1-202"; exon_number 3; exon_id "ENSE00003860508.1"; level 2; hgnc_id "HGNC:55801"; tag "TAGENE"; havana_gene "OTTHUMG00000002257.2"; havana_transcript "OTTHUMT00000528523.1";	-	exon	chr1	15403839	15404222	-	MER21A	LTR	ERVL
chr1	15586136	15588442	gene_id "ENSG00000237301.1"; transcript_id "ENST00000428945.1"; gene_type "lncRNA"; gene_name "ENSG00000237301"; transcript_type "lncRNA"; transcript_name "ENST00000428945"; exon_number 2; exon_id "ENSE00001733577.1"; level 2; transcript_support_level "2"; tag "basic"; tag "Ensembl_canonical"; havana_gene "OTTHUMG00000002359.1"; havana_transcript "OTTHUMT00000006773.1";	-	exon	chr1	15586331	15586625	+	AluY	SINE	Alu
chr1	15586136	15588442	gene_id "ENSG00000237301.1"; transcript_id "ENST00000428945.1"; gene_type "lncRNA"; gene_name "ENSG00000237301"; transcript_type "lncRNA"; transcript_name "ENST00000428945"; exon_number 2; exon_id "ENSE00001733577.1"; level 2; transcript_support_level "2"; tag "basic"; tag "Ensembl_canonical"; havana_gene "OTTHUMG00000002359.1"; havana_transcript "OTTHUMT00000006773.1";	-	exon	chr1	15586913	15586963	-	L2c	LINE	L2
chr1	15586136	15588442	gene_id "ENSG00000237301.1"; transcript_id "ENST00000428945.1"; gene_type "lncRNA"; gene_name "ENSG00000237301"; transcript_type "lncRNA"; transcript_name "ENST00000428945"; exon_number 2; exon_id "ENSE00001733577.1"; level 2; transcript_support_level "2"; tag "basic"; tag "Ensembl_canonical"; havana_gene "OTTHUMG00000002359.1"; havana_transcript "OTTHUMT00000006773.1";	-	exon	chr1	15587509	15587590	+	L2c	LINE	L2
chr1	15586136	15588442	gene_id "ENSG00000237301.1"; transcript_id "ENST00000428945.1"; gene_type "lncRNA"; gene_name "ENSG00000237301"; transcript_type "lncRNA"; transcript_name "ENST00000428945"; exon_number 2; exon_id "ENSE00001733577.1"; level 2; transcript_support_level "2"; tag "basic"; tag "Ensembl_canonical"; havana_gene "OTTHUMG00000002359.1"; havana_transcript "OTTHUMT00000006773.1";	-	exon	chr1	15587626	15587825	-	AluJo	SINE	Alu
chr1	15586136	15588442	gene_id "ENSG00000237301.1"; transcript_id "ENST00000428945.1"; gene_type "lncRNA"; gene_name "ENSG00000237301"; transcript_type "lncRNA"; transcript_name "ENST00000428945"; exon_number 2; exon_id "ENSE00001733577.1"; level 2; transcript_support_level "2"; tag "basic"; tag "Ensembl_canonical"; havana_gene "OTTHUMG00000002359.1"; havana_transcript "OTTHUMT00000006773.1";	-	exon	chr1	15587826	15587991	+	AluJb	SINE	Alu
chr1	15586136	15588442	gene_id "ENSG00000237301.1"; transcript_id "ENST00000428945.1"; gene_type "lncRNA"; gene_name "ENSG00000237301"; transcript_type "lncRNA"; transcript_name "ENST00000428945"; exon_number 2; exon_id "ENSE00001733577.1"; level 2; transcript_support_level "2"; tag "basic"; tag "Ensembl_canonical"; havana_gene "OTTHUMG00000002359.1"; havana_transcript "OTTHUMT00000006773.1";	-	exon	chr1	15587991	15588747	-	LTR12D	LTR	ERV1
chr1	15725593	15725872	gene_id "ENSG00000237938.5"; transcript_id "ENST00000615472.1"; gene_type "lncRNA"; gene_name "ENSG00000237938"; transcript_type "lncRNA"; transcript_name "ENST00000615472"; exon_number 2; exon_id "ENSE00003726660.1"; level 2; transcript_support_level "5"; tag "mRNA_start_NF"; tag "454_RNA_Seq_supported"; havana_gene "OTTHUMG00000003064.3"; havana_transcript "OTTHUMT00000475908.2";	-	exon	chr1	15725718	15726054	-	MLT1A0	LTR	ERVL-MaLR
chr1	15740048	15740222	gene_id "ENSG00000224459.2"; transcript_id "ENST00000418525.2"; gene_type "lncRNA"; gene_name "SLC25A34-AS1"; transcript_type "lncRNA"; transcript_name "SLC25A34-AS1-201"; exon_number 2; exon_id "ENSE00001607354.2"; level 2; transcript_support_level "3"; hgnc_id "HGNC:53623"; tag "basic"; tag "Ensembl_canonical"; tag "TAGENE"; havana_gene "OTTHUMG00000003078.1"; havana_transcript "OTTHUMT00000008…	-	exon	chr1	15740008	15740278	-	MLT1B	LTR	ERVL-MaLR
chr1	15834474	15836906	gene_id "ENSG00000179743.4"; transcript_id "ENST00000317122.2"; gene_type "lncRNA"; gene_name "FLJ37453"; transcript_type "lncRNA"; transcript_name "FLJ37453-201"; exon_number 2; exon_id "ENSE00001276194.4"; level 2; transcript_support_level "2"; tag "basic"; tag "Ensembl_canonical"; havana_gene "OTTHUMG00000009375.2"; havana_transcript "OTTHUMT00000025992.2";	-	exon	chr1	15836482	15836777	-	AluSx1	SINE	Alu
chr1	15834474	15836906	gene_id "ENSG00000179743.4"; transcript_id "ENST00000317122.2"; gene_type "lncRNA"; gene_name "FLJ37453"; transcript_type "lncRNA"; transcript_name "FLJ37453-201"; exon_number 2; exon_id "ENSE00001276194.4"; level 2; transcript_support_level "2"; tag "basic"; tag "Ensembl_canonical"; havana_gene "OTTHUMG00000009375.2"; havana_transcript "OTTHUMT00000025992.2";	-	exon	chr1	15836795	15836907	-	AluJr	SINE	Alu
[truncated: 22,454 more rows]

## Sheet: 3-4
genoName	GeneStart	GeneEnd	Name	strand	type	genoName	TEStart	TEEnd	Testrand	RepeatName	RepeatClass	RepeatFamily
[truncated: 17,002 more rows]

[truncated: 5 more sheets: 5-7, 8,9,X,Y, 10-13, 14-19, 20-22]
