# Supplementary material for: Genomic Analyses of Non-Coding RNAs Overlapping Transposable Elements and Its Implication to Human Diseases
Source: Int J Mol Sci. 2022 Aug 11;23(16):8950. doi: 10.3390/ijms23168950 (PMC9409130; doi:10.3390/ijms23168950)
Supplement: Supplementary file 1 [file ijms-23-08950-s001.zip › Supplementary Table S2.xlsx]

## Sheet: sheet1
Supplementary Table S2. Total annotation of miRNA-derived from TEs intersected with the repeat sequences of the human genome.
miRNA (miRBase v22, GRCh38)								TE (RepeatMasker UCSC GRCh38/hg38)
Chr	Start	End	nt	annotaion	miRNA	Type	Dir	Chr	Start	End	sublass	superfamily	subfamily	Dir
chr1	32086949	32086970	21	MIMAT0022285	hsa-miR-5585-5p	miRNA	+	chr1	32086793	32087127	SINE	Alu	AluJb	+
chr1	32086986	32087007	21	MIMAT0022286	hsa-miR-5585-3p	miRNA	+	chr1	32086793	32087127	SINE	Alu	AluJb	+
chr11	18387796	18387817	21	MIMAT0015033	hsa-miR-3159	miRNA	+	chr11	18387691	18387817	SINE	Alu	AluJb	-
chr12	42323740	42323761	21	MIMAT0030426	hsa-miR-7851-3p	miRNA	-	chr12	42323627	42323764	SINE	Alu	AluJb	-
chr15	89850690	89850711	21	MIMAT0021086	hsa-miR-5094	miRNA	-	chr15	89850709	89850992	SINE	Alu	AluJb	-
chr16	24203148	24203168	20	MIMAT0030415	hsa-miR-1273h-5p	miRNA	+	chr16	24202934	24203263	SINE	Alu	AluJb	+
chr16	24203186	24203207	21	MIMAT0030416	hsa-miR-1273h-3p	miRNA	+	chr16	24202934	24203263	SINE	Alu	AluJb	+
chr18	35934088	35934110	22	MIMAT0018206	hsa-miR-3929	miRNA	-	chr18	35933863	35934152	SINE	Alu	AluJb	-
chr1	167998665	167998686	21	MIMAT0005945	hsa-miR-1255b-5p	miRNA	+	chr1	167998084	168000000	DNA	TcMar-Tigger	Tigger1	-
chr3	20137574	20137595	21	MIMAT0015001	hsa-miR-3135a	miRNA	+	chr3	20137541	20137821	SINE	Alu	AluJb	-
chr11	93733724	93733745	21	MIMAT0005892	hsa-miR-1304-5p	miRNA	-	chr11	93733698	93733829	SINE	Alu	AluJo	-
chr11	93733691	93733712	21	MIMAT0022720	hsa-miR-1304-3p	miRNA	-	chr11	93733698	93733829	SINE	Alu	AluJo	-
chr15	22225308	22225325	17	MIMAT0005922	hsa-miR-1268a	miRNA	-	chr15	22225178	22225477	SINE	Alu	AluJo	-
chr4	86542485	86542507	22	MIMAT0018974	hsa-miR-4452	miRNA	-	chr4	86542426	86542512	SINE	Alu	AluJo	+
chr6	154853369	154853390	21	MIMAT0015017	hsa-miR-1273c	miRNA	+	chr6	154853125	154853391	SINE	Alu	AluJo	+
chr7	92204067	92204087	20	MIMAT0022719	hsa-miR-1285-5p	miRNA	-	chr7	92203955	92204290	SINE	Alu	AluJo	+
chr19	12787132	12787151	19	MIMAT0022473	hsa-miR-5684	miRNA	+	chr19	12786889	12787158	SINE	Alu	AluJr	+
chr19	45436654	45436673	19	MIMAT0023713	hsa-miR-6088	miRNA	+	chr19	45436667	45436777	SINE	Alu	AluJr	-
chr2	33418519	33418536	17	MIMAT0018945	hsa-miR-4430	miRNA	+	chr2	33418359	33418595	SINE	Alu	AluJr	+
chr8	80241398	80241417	19	MIMAT0022502	hsa-miR-5708	miRNA	+	chr8	80241126	80241417	SINE	Alu	AluJr	-
chr10	113778000	113778016	16	MIMAT0019017	hsa-miR-4483	miRNA	-	chr10	113777843	113778005	SINE	Alu	AluJr4	+
chr5	176367996	176368017	21	MIMAT0022712	hsa-miR-1271-3p	miRNA	+	chr5	176367975	176368180	LINE	L2	L2a	-
chr17	80098831	80098850	19	MIMAT0018925	hsa-miR-1268b	miRNA	+	chr17	80098657	80098996	SINE	Alu	AluSx1	+
chr15	66496965	66496986	21	MIMAT0019049	hsa-miR-4512	miRNA	-	chr15	66496708	66496992	SINE	Alu	AluSz	+
chr12	108836962	108836983	21	MIMAT0026622	hsa-miR-619-5p	miRNA	-	chr12	108836948	108837255	SINE	Alu	AluSz6	+
chr12	116428294	116428311	17	MIMAT0018999	hsa-miR-4472	miRNA	-	chr12	116428017	116428300	SINE	Alu	AluSz6	+
chr3	197293919	197293939	20	MIMAT0019972	hsa-miR-4797-5p	miRNA	-	chr3	197293918	197293950	SINE	5S-Deu-L2	AmnSINE1	+
chr3	197293888	197293908	20	MIMAT0019973	hsa-miR-4797-3p	miRNA	-	chr3	197293859	197293906	SINE	5S-Deu-L2	AmnSINE1	-
chr22	37847693	37847714	21	MIMAT0003337	hsa-miR-659-3p	miRNA	-	chr22	37847638	37847722	DNA	hAT-Tip100	Arthur1B	-
chr15	73299962	73299979	17	MIMAT0049031	hsa-miR-12135	miRNA	+	chr15	73299684	73300447	DNA	hAT-Charlie	Charlie1a	-
chr12	123536413	123536434	21	MIMAT0018182	hsa-miR-3908	miRNA	+	chr12	123536336	123536449	SINE	Alu	FLAM_A	+
chr5	154685827	154685848	21	MIMAT0005891	hsa-miR-1303	miRNA	+	chr5	154685810	154685859	SINE	Alu	FLAM_A	-
chr6	10439725	10439746	21	MIMAT0022481	hsa-miR-5689	miRNA	+	chr6	10439686	10439849	SINE	Alu	FLAM_C	+
chr21	8206563	8206582	19	MIMAT0041633	hsa-miR-10401-5p	miRNA	+	chr21	8205785	8206586	DNA	hAT-Tip100	FordPrefect	+
chr6	32749952	32749973	21	MIMAT0018985	hsa-miR-3135b	miRNA	-	chr6	32749861	32749999	SINE	Alu	FRAM	+
chr1	235190040	235190061	21	MIMAT0019891	hsa-miR-4753-3p	miRNA	-	chr1	235189879	235190048	LINE	L1	HAL1	+
chr4	184938421	184938437	16	MIMAT0018977	hsa-miR-4455	miRNA	-	chr4	184938150	184938750	LINE	L1	HAL1	-
chr2	239943063	239943084	21	MIMAT0019954	hsa-miR-4786-5p	miRNA	-	chr2	239942416	239943115	LINE	L1	HAL1b	-
chr2	239943023	239943044	21	MIMAT0019955	hsa-miR-4786-3p	miRNA	-	chr2	239942416	239943115	LINE	L1	HAL1b	-
chr5	82840157	82840179	22	MIMAT0019362	hsa-miR-3977	miRNA	+	chr5	82840114	82840208	DNA	hAT-Tip100?	hAT-N1_Mam	-
chr19	55123225	55123242	17	MIMAT0031178	hsa-miR-7975	miRNA	-	chr19	55123222	55125561	LTR	ERV1	HERVH-int	+
chr4	163093607	163093626	19	MIMAT0018976	hsa-miR-4454	miRNA	-	chr4	163093604	163096486	LTR	ERV1	HERVH-int	+
chr5	176367960	176367981	21	MIMAT0005796	hsa-miR-1271-5p	miRNA	+	chr5	176367975	176368180	LINE	L2	L2a	-
chr2	70252933	70252954	21	MIMAT0005876	hsa-miR-1285-3p	miRNA	-	chr2	70252895	70253042	SINE	Alu	AluJb	-
chr3	176515103	176515120	17	MIMAT0031180	hsa-miR-7977	miRNA	+	chr3	176514488	176515123	LTR	ERV1	HUERS-P3-int	-
chr1	154104562	154104583	21	MIMAT0022491	hsa-miR-5698	miRNA	-	chr1	154104259	154105207	LINE	L1	L1M1	+
chr10	98924543	98924563	20	MIMAT0025470	hsa-miR-6507-5p	miRNA	-	chr10	98922745	98924580	LINE	L1	L1M1	-
chr10	98924502	98924523	21	MIMAT0025471	hsa-miR-6507-3p	miRNA	-	chr10	98922745	98924580	LINE	L1	L1M1	-
chrX	121370986	121371008	22	MIMAT0018095	hsa-miR-3672	miRNA	+	chrX	121370128	121371260	LINE	L1	L1M1	-
chr14	50299871	50299892	21	MIMAT0019040	hsa-miR-4504	miRNA	-	chr14	50299852	50299897	LINE	L1	L1M2	-
chr2	134857820	134857840	20	MIMAT0022299	hsa-miR-5590-5p	miRNA	+	chr2	134857460	134857971	LINE	L1	L1M2	-
chr2	134857853	134857873	20	MIMAT0022300	hsa-miR-5590-3p	miRNA	+	chr2	134857460	134857971	LINE	L1	L1M2	-
chr4	21464738	21464758	20	MIMAT0031181	hsa-miR-7978	miRNA	-	chr4	21464721	21464805	LINE	L1	L1M3	+
chr3	48316418	48316439	21	MIMAT0011158	hsa-miR-2115-5p	miRNA	-	chr3	48315747	48316485	LINE	L1	L1M4	+
chr3	48316381	48316402	21	MIMAT0011159	hsa-miR-2115-3p	miRNA	-	chr3	48315747	48316485	LINE	L1	L1M4	+
chr6	126484646	126484666	20	MIMAT0003255	hsa-miR-588	miRNA	+	chr6	126484629	126486566	LINE	L1	L1MA3	+
chr2	102432300	102432321	21	MIMAT0019926	hsa-miR-4772-5p	miRNA	+	chr2	102426667	102432316	LINE	L1	L1MA4	-
chr21	23079354	23079372	18	MIMAT0024614	hsa-miR-6130	miRNA	+	chr21	23078946	23082215	LINE	L1	L1MA8	-
chr6	120015191	120015212	21	MIMAT0015014	hsa-miR-3144-5p	miRNA	+	chr6	120014190	120015905	LINE	L1	L1MA8	+
chr6	120015226	120015247	21	MIMAT0015015	hsa-miR-3144-3p	miRNA	+	chr6	120014190	120015905	LINE	L1	L1MA8	+
chr1	178677763	178677784	21	MIMAT0018939	hsa-miR-4424	miRNA	+	chr1	178676559	178677785	LINE	L1	L1MA9	+
chr4	350217	350237	20	MIMAT0003236	hsa-miR-571	miRNA	+	chr4	350191	350292	LINE	L1	L1MA9	-
chrY	4606140	4606158	18	MIMAT0039763	hsa-miR-9985	miRNA	+	chrY	4606053	4606219	LINE	L1	L1MA9	+
chr2	213758122	213758142	20	MIMAT0018956	hsa-miR-4438	miRNA	+	chr2	213756969	213759754	LINE	L1	L1MB1	+
chr2	232172713	232172732	19	MIMAT0003226	hsa-miR-562	miRNA	+	chr2	232172150	232173233	LINE	L1	L1MB7	-
chr2	241477914	241477935	21	MIMAT0014998	hsa-miR-3133	miRNA	+	chr2	241477427	241478152	LINE	L1	L1MB7	-
chr4	109488713	109488734	21	MIMAT0003241	hsa-miR-576-5p	miRNA	+	chr4	109488090	109489371	LINE	L1	L1MB7	-
chr4	109488752	109488773	21	MIMAT0004796	hsa-miR-576-3p	miRNA	+	chr4	109488090	109489371	LINE	L1	L1MB7	-
chr15	41691645	41691663	18	MIMAT0003295	hsa-miR-626	miRNA	+	chr15	41691647	41692205	LINE	L1	L1MB8	-
chr12	108836923	108836946	23	MIMAT0003288	hsa-miR-619-3p	miRNA	-	chr12	108836630	108836948	LINE	L1	L1MC4	+
chr12	112037627	112037647	20	MIMAT0018077	hsa-miR-3657	miRNA	-	chr12	112037321	112038019	LINE	L1	L1MC4	+
chr15	62304703	62304724	21	MIMAT0030994	hsa-miR-8067	miRNA	-	chr15	62304713	62304867	LINE	L1	L1MC4	+
chr14	65471116	65471136	20	MIMAT0003294	hsa-miR-625-5p	miRNA	+	chr14	65470950	65471811	LINE	L1	L1MCa	-
chr14	65471153	65471174	21	MIMAT0004808	hsa-miR-625-3p	miRNA	+	chr14	65470950	65471811	LINE	L1	L1MCa	-
chr10	75552518	75552538	20	MIMAT0003274	hsa-miR-606	miRNA	+	chr10	75552102	75553551	LINE	L1	L1MCc	-
chr2	140586663	140586685	22	MIMAT0028224	hsa-miR-7157-5p	miRNA	-	chr2	140586086	140588458	LINE	L1	L1MD1	+
chr2	140586626	140586647	21	MIMAT0028225	hsa-miR-7157-3p	miRNA	-	chr2	140586086	140588458	LINE	L1	L1MD1	+
chr1	34669614	34669634	20	MIMAT0003215	hsa-miR-552-3p	miRNA	-	chr1	34669186	34670238	LINE	L1	L1MD2	-
chr1	34669650	34669670	20	MIMAT0026615	hsa-miR-552-5p	miRNA	-	chr1	34669186	34670238	LINE	L1	L1MD2	-
chr19	51206939	51206962	23	MIMAT0031001	hsa-miR-8074	miRNA	-	chr19	51206748	51206948	LINE	L1	L1ME2z	+
chr17	66787132	66787153	21	MIMAT0003304	hsa-miR-634	miRNA	+	chr17	66787122	66787328	LINE	L1	L1ME3A	-
chrX	32583711	32583732	21	MIMAT0018189	hsa-miR-3915	miRNA	-	chrX	32583506	32584925	LINE	L1	L1ME3A	+
chr8	93029761	93029783	22	MIMAT0031011	hsa-miR-8084	miRNA	+	chr8	93029777	93030155	LINE	L1	L1ME3Cz	-
chr8	76966778	76966800	22	MIMAT0015022	hsa-miR-3149	miRNA	-	chr8	76966759	76966821	LINE	L1	L1ME3G	-
chr8	124821988	124822009	21	MIMAT0019736	hsa-miR-4662b	miRNA	-	chr8	124821794	124822141	LINE	L1	L1ME4b	+
chr8	124821990	124822011	21	MIMAT0019731	hsa-miR-4662a-5p	miRNA	+	chr8	124821794	124822141	LINE	L1	L1ME4b	+
chr8	124822027	124822048	21	MIMAT0019732	hsa-miR-4662a-3p	miRNA	+	chr8	124821794	124822141	LINE	L1	L1ME4b	+
chr5	1309314	1309335	21	MIMAT0018979	hsa-miR-4457	miRNA	-	chr5	1308366	1309349	LINE	L1	L1MEc	-
chr8	129484067	129484088	21	MIMAT0018114	hsa-miR-3686	miRNA	-	chr8	129483946	129484642	LINE	L1	L1MEc	+
chr13	40727828	40727846	18	MIMAT0006764	hsa-miR-320d	miRNA	-	chr13	40727644	40728070	LINE	L1	L1MEd	-
chr20	35453990	35454012	22	MIMAT0005879	hsa-miR-1289	miRNA	-	chr20	35453936	35454103	DNA	hAT-Charlie	MER5A	+
chr1	30438	30458	20	MIMAT0005890	hsa-miR-1302	miRNA	+	chr1	30342	30532	DNA	hAT	MER53	-
chr7	43150917	43150939	22	MIMAT0018359	hsa-miR-3943	miRNA	+	chr7	43150898	43151060	LINE	L1	L1MEj	+
chr10	67403388	67403410	22	MIMAT0028212	hsa-miR-7151-5p	miRNA	-	chr10	67402425	67405913	LINE	L1	L1PA11	+
chr10	67403351	67403371	20	MIMAT0028213	hsa-miR-7151-3p	miRNA	-	chr10	67402425	67405913	LINE	L1	L1PA11	+
chr3	121049684	121049705	21	MIMAT0022470	hsa-miR-5682	miRNA	+	chr3	121048832	121050222	LINE	L1	L1PA14	-
chr14	59646999	59647020	21	MIMAT0022287	hsa-miR-5586-5p	miRNA	-	chr14	59644129	59648977	LINE	L1	L1PA8	+
chr14	59646962	59646983	21	MIMAT0022288	hsa-miR-5586-3p	miRNA	-	chr14	59644129	59648977	LINE	L1	L1PA8	+
chr3	109602835	109602856	21	MIMAT0018963	hsa-miR-4445-5p	miRNA	+	chr3	109601947	109603809	LINE	L1	L1PB1	+
chr3	109602871	109602891	20	MIMAT0018964	hsa-miR-4445-3p	miRNA	+	chr3	109601947	109603809	LINE	L1	L1PB1	+
chr3	15697305	15697327	22	MIMAT0015000	hsa-miR-3134	miRNA	-	chr3	15696851	15697479	LINE	L1	L1PB2	+
chr4	39411910	39411930	20	MIMAT0022301	hsa-miR-5591-5p	miRNA	+	chr4	39411850	39411932	LINE	L1	L1PB3	+
chr4	39411954	39411974	20	MIMAT0022302	hsa-miR-5591-3p	miRNA	+	chr4	39411940	39411995	LINE	L1	L1PB3	-
chr1	22266277	22266294	17	MIMAT0018930	hsa-miR-4418	miRNA	+	chr1	22265738	22266451	LINE	L2	L2a	-
chr10	72721072	72721093	21	MIMAT0019759	hsa-miR-4676-3p	miRNA	+	chr10	72721061	72721283	LINE	L2	L2a	+
chr12	57519223	57519244	21	MIMAT0003284	hsa-miR-616-5p	miRNA	-	chr12	57518959	57519475	LINE	L2	L2a	+
chr12	57519183	57519204	21	MIMAT0004805	hsa-miR-616-3p	miRNA	-	chr12	57518959	57519475	LINE	L2	L2a	+
chr12	66251091	66251112	21	MIMAT0025460	hsa-miR-6502-5p	miRNA	+	chr12	66250989	66251110	LINE	L2	L2a	+
chr19	35122705	35122727	22	MIMAT0027674	hsa-miR-6887-5p	miRNA	+	chr19	35122484	35122706	LINE	L2	L2a	+
chr20	32237830	32237847	17	MIMAT0006765	hsa-miR-1825	miRNA	+	chr20	32237182	32237905	LINE	L2	L2a	-
chr22	48274364	48274380	16	MIMAT0015086	hsa-miR-3201	miRNA	+	chr22	48274306	48274382	LINE	L2	L2a	-
chr3	99964325	99964347	22	MIMAT0018196	hsa-miR-3921	miRNA	-	chr3	99964218	99964339	LINE	L2	L2a	+
chr4	165386302	165386322	20	MIMAT0003243	hsa-miR-578	miRNA	+	chr4	165386299	165386412	LINE	L2	L2a	+
chr5	15935229	15935250	21	MIMAT0004951	hsa-miR-887-3p	miRNA	+	chr5	15934793	15935362	LINE	L2	L2a	-
chr5	15935191	15935211	20	MIMAT0026720	hsa-miR-887-5p	miRNA	+	chr5	15934793	15935362	LINE	L2	L2a	-
chr8	140732623	140732643	20	MIMAT0004697	hsa-miR-151a-5p	miRNA	-	chr8	140732529	140732650	LINE	L2	L2c	-
chr14	100109438	100109455	17	MIMAT0010214	hsa-miR-151b	miRNA	-	chr14	100109302	100109526	LINE	L2	L2b	+
chr14	100869075	100869096	21	MIMAT0002813	hsa-miR-493-5p	miRNA	+	chr14	100869090	100869150	LINE	L2	L2b	-
chr14	100869116	100869137	21	MIMAT0003161	hsa-miR-493-3p	miRNA	+	chr14	100869090	100869150	LINE	L2	L2b	-
chr4	8005312	8005333	21	MIMAT0000094	hsa-miR-95-3p	miRNA	-	chr4	8005199	8005343	LINE	L2	L2b	+
chr4	143343469	143343491	22	MIMAT0015007	hsa-miR-3139	miRNA	+	chr4	143343395	143343501	LINE	L2	L2b	+
chr16	15010329	15010350	21	MIMAT0009447	hsa-miR-1972	miRNA	-	chr16	15010047	15010347	SINE	Alu	AluSx	-
chrX	77005464	77005486	22	MIMAT0000771	hsa-miR-325	miRNA	-	chrX	77005459	77005514	LINE	L2	L2b	-
chr11	79402077	79402099	22	MIMAT0004926	hsa-miR-708-5p	miRNA	-	chr11	79402022	79402117	LINE	L2	L2c	+
chr3	188688794	188688815	21	MIMAT0000085	hsa-miR-28-5p	miRNA	+	chr3	188688700	188688813	LINE	L2	L2c	-
chr12	81158433	81158454	21	MIMAT0019795	hsa-miR-4699-3p	miRNA	+	chr12	81158433	81158634	LINE	L2	L2c	+
chr19	49888177	49888198	21	MIMAT0019887	hsa-miR-4750-5p	miRNA	+	chr19	49888091	49888198	LINE	L2	L2c	+
chr2	64340809	64340829	20	MIMAT0030413	hsa-miR-4433b-5p	miRNA	-	chr2	64340459	64341192	LINE	L2	L2c	-
chr2	64340769	64340789	20	MIMAT0030414	hsa-miR-4433b-3p	miRNA	-	chr2	64340459	64341192	LINE	L2	L2c	-
chr2	64340809	64340829	20	MIMAT0018949	hsa-miR-4433a-3p	miRNA	+	chr2	64340459	64341192	LINE	L2	L2c	-
chr2	64340770	64340790	20	MIMAT0020956	hsa-miR-4433a-5p	miRNA	+	chr2	64340459	64341192	LINE	L2	L2c	-
chr22	35335710	35335731	21	MIMAT0018183	hsa-miR-3909	miRNA	+	chr22	35335672	35335822	LINE	L2	L2c	-
chr22	45200958	45200979	21	MIMAT0005901	hsa-miR-1249-3p	miRNA	-	chr22	45200672	45200995	LINE	L2	L2c	-
chr22	45200993	45201016	23	MIMAT0032029	hsa-miR-1249-5p	miRNA	-	chr22	45200672	45200995	LINE	L2	L2c	-
chr1	62078830	62078851	21	MIMAT0014978	hsa-miR-3116	miRNA	+	chr1	62078766	62078849	LINE	L2	L2a	-
chr3	188688834	188688855	21	MIMAT0004502	hsa-miR-28-3p	miRNA	+	chr3	188688783	188688877	LINE	L2	L2c	+
chr4	8005347	8005367	20	MIMAT0026473	hsa-miR-95-5p	miRNA	-	chr4	8005347	8005380	LINE	L2	L2c	-
chr7	21471105	21471131	26	MIMAT0005828	hsa-miR-1183	miRNA	+	chr7	21471059	21471250	LINE	L2	L2c	-
chr8	140732587	140732607	20	MIMAT0000757	hsa-miR-151a-3p	miRNA	-	chr8	140732529	140732650	LINE	L2	L2c	-
chrX	74218557	74218578	21	MIMAT0004956	hsa-miR-374b-3p	miRNA	-	chrX	74218419	74218583	LINE	L2	L2c	-
chrX	74218561	74218582	21	MIMAT0018443	hsa-miR-374c-5p	miRNA	+	chrX	74218419	74218583	LINE	L2	L2c	-
chrX	74287164	74287185	21	MIMAT0004785	hsa-miR-545-5p	miRNA	-	chrX	74287157	74287324	LINE	L2	L2c	-
chrX	74287295	74287316	21	MIMAT0004688	hsa-miR-374a-3p	miRNA	-	chrX	74287157	74287324	LINE	L2	L2c	-
chr5	59703666	59703688	22	MIMAT0003247	hsa-miR-582-5p	miRNA	-	chr5	59703649	59703794	LINE	CR1	L3	+
chr21	13644784	13644806	22	MIMAT0014980_3	hsa-miR-3118	miRNA	-	chr21	13641904	13645978	LINE	L1	L1PA12	+
chr10	14383210	14383226	16	MIMAT0016848	hsa-miR-4293	miRNA	-	chr10	14383207	14383392	SINE	tRNA	LFSINE_Vert	+
chr3	183886860	183886879	19	MIMAT0018967	hsa-miR-4448	miRNA	+	chr3	183886551	183887521	LTR	ERVK	LTR13	+
chr3	195134551	195134574	23	MIMAT0015005	hsa-miR-3137	miRNA	-	chr3	195134064	195134556	DNA	TcMar-Tigger	Tigger3b	+
chr2	12199138	12199159	21	MIMAT0018108	hsa-miR-3681-5p	miRNA	+	chr2	12198949	12199551	LTR	ERVL	LTR16D1	+
chr2	12199174	12199195	21	MIMAT0018109	hsa-miR-3681-3p	miRNA	+	chr2	12198949	12199551	LTR	ERVL	LTR16D1	+
chr22	30731569	30731590	21	MIMAT0017392	hsa-miR-3200-5p	miRNA	+	chr22	30731203	30731604	LTR	ERVL	LTR16D2	-
chr3	32506342	32506362	20	MIMAT0025452	hsa-miR-548ay-5p	miRNA	-	chr3	32506019	32506701	LTR	ERV1	LTR43	-
chr3	32506305	32506326	21	MIMAT0025453	hsa-miR-548ay-3p	miRNA	-	chr3	32506019	32506701	LTR	ERV1	LTR43	-
chr20	60308534	60308552	18	MIMAT0003316	hsa-miR-646	miRNA	+	chr20	60308273	60308697	LTR	ERVL	LTR67B	-
chr7	64679069	64679090	21	MIMAT0027580	hsa-miR-6839-5p	miRNA	+	chr7	64679075	64679138	LTR	ERV1	LTR7C	-
chr8	28505126	28505142	16	MIMAT0016918	hsa-miR-4288	miRNA	-	chr8	28505030	28505132	LTR	ERVL	LTR86B1	-
chr8	1801133	1801154	21	MIMAT0018097	hsa-miR-3674	miRNA	+	chr8	1800809	1801297	LTR	ERV1	LTR8A	+
chr1	237471164	237471185	21	MIMAT0018943	hsa-miR-4428	miRNA	+	chr1	237470691	237471420	LTR	ERV1	LTR9A1	-
chr1	116560038	116560059	21	MIMAT0018938	hsa-miR-548ac	miRNA	-	chr1	116560027	116560108	DNA	TcMar-Mariner	MADE1	-
chr10	12130792	12130812	20	MIMAT0019013	hsa-miR-548ak	miRNA	-	chr10	12130751	12130824	DNA	TcMar-Mariner	MADE1	+
chr10	12725325	12725346	21	MIMAT0011163	hsa-miR-548q	miRNA	-	chr10	12725251	12725350	DNA	TcMar-Mariner	MADE1	-
chr10	24275745	24275766	21	MIMAT0003271	hsa-miR-603	miRNA	+	chr10	24275695	24275776	DNA	TcMar-Mariner	MADE1	-
chr11	66934476	66934497	21	MIMAT0015037	hsa-miR-3163	miRNA	-	chr11	66934469	66934615	SINE	MIR	MIRb	-
chr10	54607926	54607947	21	MIMAT0026739	hsa-miR-548f-5p	miRNA	-	chr10	54607876	54607956	DNA	TcMar-Mariner	MADE1	-
chr10	110988978	110988999	21	MIMAT0005874	hsa-miR-548e-3p	miRNA	+	chr10	110988928	110989006	DNA	TcMar-Mariner	MADE1	+
chr10	110988940	110988961	21	MIMAT0026736	hsa-miR-548e-5p	miRNA	+	chr10	110988928	110989006	DNA	TcMar-Mariner	MADE1	+
chr11	70283986	70284007	21	MIMAT0005882	hsa-miR-548k	miRNA	+	chr11	70283973	70284052	DNA	TcMar-Mariner	MADE1	+
chr11	74399301	74399322	21	MIMAT0019024	hsa-miR-548al	miRNA	+	chr11	74399233	74399328	DNA	TcMar-Mariner	MADE1	-
chr11	94466545	94466566	21	MIMAT0005889	hsa-miR-548l	miRNA	-	chr11	94466501	94466578	DNA	TcMar-Mariner	MADE1	+
chr12	64622533	64622554	21	MIMAT0004806	hsa-miR-548c-5p	miRNA	+	chr12	64622520	64622600	DNA	TcMar-Mariner	MADE1	+
chr12	64622569	64622590	21	MIMAT0003285	hsa-miR-548c-3p	miRNA	+	chr12	64622520	64622600	DNA	TcMar-Mariner	MADE1	+
chr12	64622530	64622552	22	MIMAT0018446	hsa-miR-548z	miRNA	-	chr12	64622520	64622600	DNA	TcMar-Mariner	MADE1	+
chr13	92490163	92490184	21	MIMAT0022267	hsa-miR-548as-5p	miRNA	+	chr13	92490150	92490228	DNA	TcMar-Mariner	MADE1	+
chr13	92490199	92490220	21	MIMAT0022268	hsa-miR-548as-3p	miRNA	+	chr13	92490150	92490228	DNA	TcMar-Mariner	MADE1	+
chr13	114244505	114244525	20	MIMAT0022265	hsa-miR-548ar-5p	miRNA	+	chr13	114244492	114244571	DNA	TcMar-Mariner	MADE1	-
chr13	114244541	114244561	20	MIMAT0022266	hsa-miR-548ar-3p	miRNA	+	chr13	114244492	114244571	DNA	TcMar-Mariner	MADE1	-
chr14	47761061	47761082	21	MIMAT0018354	hsa-miR-548y	miRNA	-	chr14	47761015	47761094	DNA	TcMar-Mariner	MADE1	-
chr11	88176561	88176583	22	MIMAT0015040	hsa-miR-3166	miRNA	+	chr11	88176434	88176574	LINE	L2	L2a	+
chr16	26025246	26025268	22	MIMAT0015060	hsa-miR-548w	miRNA	+	chr16	26025233	26025313	DNA	TcMar-Mariner	MADE1	-
chr16	14907756	14907779	23	MIMAT0018093	hsa-miR-3670	miRNA	+	chr16	14907729	14908101	LTR	ERVL	LTR16A1	+
chr17	39297457	39297477	20	MIMAT0039765	hsa-miR-548bc	miRNA	+	chr17	39297410	39297487	DNA	TcMar-Mariner	MADE1	+
chr17	42494773	42494794	21	MIMAT0022277	hsa-miR-548at-5p	miRNA	+	chr17	42494771	42494840	DNA	TcMar-Mariner	MADE1	-
chr17	42494810	42494830	20	MIMAT0022278	hsa-miR-548at-3p	miRNA	+	chr17	42494771	42494840	DNA	TcMar-Mariner	MADE1	-
chr18	72853365	72853382	17	MIMAT0022303	hsa-miR-548av-5p	miRNA	-	chr18	72853312	72853389	DNA	TcMar-Mariner	MADE1	-
chr18	72853321	72853340	19	MIMAT0022304	hsa-miR-548av-3p	miRNA	-	chr18	72853312	72853389	DNA	TcMar-Mariner	MADE1	-
chr2	11767495	11767517	22	MIMAT0014987	hsa-miR-548s	miRNA	+	chr2	11767438	11767529	DNA	TcMar-Mariner	MADE1	+
chr2	35471453	35471474	21	MIMAT0018946	hsa-miR-548ad-3p	miRNA	+	chr2	35471407	35471483	DNA	TcMar-Mariner	MADE1	-
chr2	35471420	35471439	19	MIMAT0032114	hsa-miR-548ad-5p	miRNA	+	chr2	35471407	35471483	DNA	TcMar-Mariner	MADE1	-
chr2	49059603	49059624	21	MIMAT0031175	hsa-miR-548ba	miRNA	+	chr2	49059590	49059671	DNA	TcMar-Mariner	MADE1	-
chr16	21506064	21506086	22	MIMAT0018107	hsa-miR-3680-3p	miRNA	-	chr16	21505999	21506135	DNA	hAT-Tip100	MER96	-
chr16	21506101	21506122	21	MIMAT0018106	hsa-miR-3680-5p	miRNA	-	chr16	21505999	21506135	DNA	hAT-Tip100	MER96	-
chr20	38516569	38516590	21	MIMAT0022738	hsa-miR-548o-5p	miRNA	+	chr20	38516556	38516638	DNA	TcMar-Mariner	MADE1	-
chr5	149732867	149732888	21	MIMAT0000732	hsa-miR-378a-3p	miRNA	+	chr5	149732703	149732870	SINE	MIR	MIRc	-
chr21	18686135	18686157	22	MIMAT0022733	hsa-miR-548x-5p	miRNA	-	chr21	18686089	18686166	DNA	TcMar-Mariner	MADE1	-
chr22	26555274	26555295	21	MIMAT0005875	hsa-miR-548j-5p	miRNA	-	chr22	26555229	26555303	DNA	TcMar-Mariner	MADE1	-
chr22	26555239	26555259	20	MIMAT0026737	hsa-miR-548j-3p	miRNA	-	chr22	26555229	26555303	DNA	TcMar-Mariner	MADE1	-
chr3	60617837	60617858	21	MIMAT0035703	hsa-miR-548bb-5p	miRNA	-	chr3	60617804	60617870	DNA	TcMar-Mariner	MADE1	+
chr3	60617815	60617836	21	MIMAT0035704	hsa-miR-548bb-3p	miRNA	-	chr3	60617804	60617870	DNA	TcMar-Mariner	MADE1	+
chr3	103524085	103524106	21	MIMAT0018928	hsa-miR-548ab	miRNA	-	chr3	103524029	103524118	DNA	TcMar-Mariner	MADE1	-
chr3	185767883	185767904	21	MIMAT0022263	hsa-miR-548aq-5p	miRNA	-	chr3	185767836	185767916	DNA	TcMar-Mariner	MADE1	-
chr3	185767847	185767868	21	MIMAT0022264	hsa-miR-548aq-3p	miRNA	-	chr3	185767836	185767916	DNA	TcMar-Mariner	MADE1	-
chr3	195699460	195699481	21	MIMAT0003235	hsa-miR-570-3p	miRNA	+	chr3	195699412	195699491	DNA	TcMar-Mariner	MADE1	+
chr3	195699425	195699446	21	MIMAT0022707	hsa-miR-570-5p	miRNA	+	chr3	195699412	195699491	DNA	TcMar-Mariner	MADE1	+
chr5	149732829	149732850	21	MIMAT0000731	hsa-miR-378a-5p	miRNA	+	chr5	149732703	149732870	SINE	MIR	MIRc	-
chr4	76575561	76575580	19	MIMAT0018972	hsa-miR-548ah-5p	miRNA	+	chr4	76575548	76575628	DNA	TcMar-Mariner	MADE1	-
chr4	76575597	76575618	21	MIMAT0020957	hsa-miR-548ah-3p	miRNA	+	chr4	76575548	76575628	DNA	TcMar-Mariner	MADE1	-
chr4	147344643	147344664	21	MIMAT0005912	hsa-miR-548g-3p	miRNA	-	chr4	147344634	147344712	DNA	TcMar-Mariner	MADE1	-
chr4	147344681	147344703	22	MIMAT0022722	hsa-miR-548g-5p	miRNA	-	chr4	147344634	147344712	DNA	TcMar-Mariner	MADE1	-
chr4	173268169	173268189	20	MIMAT0015009	hsa-miR-548t-5p	miRNA	+	chr4	173268157	173268235	DNA	TcMar-Mariner	MADE1	+
chr4	173268205	173268229	24	MIMAT0022730	hsa-miR-548t-3p	miRNA	+	chr4	173268157	173268235	DNA	TcMar-Mariner	MADE1	+
chr5	32394392	32394414	22	MIMAT0003244	hsa-miR-579-3p	miRNA	-	chr5	32394374	32394471	DNA	TcMar-Mariner	MADE1	+
chr5	32394430	32394451	21	MIMAT0026616	hsa-miR-579-5p	miRNA	-	chr5	32394374	32394471	DNA	TcMar-Mariner	MADE1	+
chr4	5923279	5923298	19	MIMAT0018926	hsa-miR-378d	miRNA	-	chr4	5923123	5923298	SINE	MIR	MIRb	-
chr5	58530085	58530104	19	MIMAT0032115	hsa-miR-548ae-5p	miRNA	-	chr5	58530035	58530116	DNA	TcMar-Mariner	MADE1	+
chr5	100816498	100816519	21	MIMAT0005934	hsa-miR-548p	miRNA	-	chr5	100816484	100816564	DNA	TcMar-Mariner	MADE1	-
chr9	91636313	91636332	19	MIMAT0018184	hsa-miR-3910	miRNA	+	chr9	91635949	91636620	LINE	L1	L1MEh	-
chr6	57390180	57390202	22	MIMAT0015013	hsa-miR-548u	miRNA	+	chr6	57390132	57390211	DNA	TcMar-Mariner	MADE1	+
chr6	99124624	99124645	21	MIMAT0018989	hsa-miR-548ai	miRNA	+	chr6	99124611	99124693	DNA	TcMar-Mariner	MADE1	-
chr6	119069098	119069119	21	MIMAT0004798	hsa-miR-548b-5p	miRNA	-	chr6	119069051	119069131	DNA	TcMar-Mariner	MADE1	-
chr6	119069062	119069083	21	MIMAT0003254	hsa-miR-548b-3p	miRNA	-	chr6	119069051	119069131	DNA	TcMar-Mariner	MADE1	-
chr9	41233802	41233823	21	MIMAT0019004	hsa-miR-4477a	miRNA	+	chr9	41232953	41234112	DNA	TcMar-Tigger	Tigger1	-
chr7	34940804	34940825	21	MIMAT0005916	hsa-miR-548n	miRNA	-	chr7	34940759	34940835	DNA	TcMar-Mariner	MADE1	+
chr9	41233765	41233786	21	MIMAT0019005	hsa-miR-4477b	miRNA	-	chr9	41232953	41234112	DNA	TcMar-Tigger	Tigger1	-
chr8	17681588	17681609	21	MIMAT0015020	hsa-miR-548v	miRNA	-	chr8	17681581	17681652	DNA	TcMar-Mariner	MADE1	-
chr12	47364197	47364218	21	MIMAT0019029	hsa-miR-4494	miRNA	-	chr12	47364159	47364220	DNA	TcMar-Tigger	MER44A	+
chr8	27048871	27048893	22	MIMAT0022723	hsa-miR-548h-3p	miRNA	-	chr8	27048861	27048959	DNA	TcMar-Mariner	MADE1	-
chr8	41271102	41271123	21	MIMAT0021029	hsa-miR-548ao-5p	miRNA	-	chr8	41271055	41271135	DNA	TcMar-Mariner	MADE1	+
chr8	41271065	41271086	21	MIMAT0021030	hsa-miR-548ao-3p	miRNA	-	chr8	41271055	41271135	DNA	TcMar-Mariner	MADE1	+
chr8	104484420	104484441	21	MIMAT0004803	hsa-miR-548a-5p	miRNA	-	chr8	104484373	104484453	DNA	TcMar-Mariner	MADE1	-
chr8	119325190	119325211	21	MIMAT0025456	hsa-miR-548az-5p	miRNA	+	chr8	119325178	119325258	DNA	TcMar-Mariner	MADE1	+
chr8	119325228	119325248	20	MIMAT0025457	hsa-miR-548az-3p	miRNA	+	chr8	119325178	119325258	DNA	TcMar-Mariner	MADE1	+
chr2	87194830	87194850	20	MIMAT0019925	hsa-miR-4771	miRNA	+	chr2	87194628	87195561	LINE	L1	L1MEg	+
chrX	147213498	147213520	22	MIMAT0004777	hsa-miR-513a-3p	miRNA	-	chrX	147213460	147213591	DNA	hAT-Tip100	MER91C	+
chr9	93594841	93594861	20	MIMAT0022291	hsa-miR-548au-5p	miRNA	+	chr9	93594828	93594899	DNA	TcMar-Mariner	MADE1	+
chr9	93594874	93594894	20	MIMAT0022292	hsa-miR-548au-3p	miRNA	+	chr9	93594828	93594899	DNA	TcMar-Mariner	MADE1	+
chr9	132945714	132945733	19	MIMAT0022471	hsa-miR-548aw	miRNA	+	chr9	132945706	132945772	DNA	TcMar-Mariner	MADE1	-
chrX	11318656	11318677	21	MIMAT0022474	hsa-miR-548ax	miRNA	-	chrX	11318610	11318689	DNA	TcMar-Mariner	MADE1	+
chrX	16627019	16627040	21	MIMAT0019076	hsa-miR-548am-3p	miRNA	-	chrX	16627013	16627088	DNA	TcMar-Mariner	MADE1	+
chrX	16627055	16627076	21	MIMAT0022740	hsa-miR-548am-5p	miRNA	-	chrX	16627013	16627088	DNA	TcMar-Mariner	MADE1	+
chrX	147213538	147213555	17	MIMAT0002877	hsa-miR-513a-5p	miRNA	-	chrX	147213460	147213591	DNA	hAT-Tip100	MER91C	+
chrX	38023949	38023971	22	MIMAT0022739	hsa-miR-548aj-5p	miRNA	-	chrX	38023900	38023980	DNA	TcMar-Mariner	MADE1	-
chrX	95063192	95063212	20	MIMAT0005917	hsa-miR-548m	miRNA	-	chrX	95063145	95063223	DNA	TcMar-Mariner	MADE1	+
chrX	106639828	106639847	19	MIMAT0019079	hsa-miR-548an	miRNA	+	chrX	106639815	106639895	DNA	TcMar-Mariner	MADE1	-
chr8	91205494	91205515	21	MIMAT0019729	hsa-miR-4661-5p	miRNA	+	chr8	91205021	91205648	LTR	Gypsy	MamGypsy2-I	+
chr8	91205531	91205552	21	MIMAT0019730	hsa-miR-4661-3p	miRNA	+	chr8	91205021	91205648	LTR	Gypsy	MamGypsy2-I	+
chr11	57641252	57641273	21	MIMAT0000425	hsa-miR-130a-3p	miRNA	+	chr11	57641249	57641313	LINE	RTE-BovB	MamRTE1	-
chr19	13874725	13874746	21	MIMAT0000258	hsa-miR-181c-5p	miRNA	+	chr19	13874657	13874783	LINE	RTE-BovB	MamRTE1	+
chr19	13874763	13874784	21	MIMAT0004559	hsa-miR-181c-3p	miRNA	+	chr19	13874657	13874783	LINE	RTE-BovB	MamRTE1	+
chr19	53734892	53734913	21	MIMAT0005456	hsa-miR-518d-5p	miRNA	+	chr19	53734781	53734911	LINE	RTE-BovB	MamRTE1	+
chr2	207110043	207110063	20	MIMAT0016895	hsa-miR-2355-5p	miRNA	-	chr2	207110042	207110156	LINE	RTE-BovB	MamRTE1	-
chr2	207109999	207110020	21	MIMAT0017950	hsa-miR-2355-3p	miRNA	-	chr2	207109940	207110026	LINE	RTE-BovB	MamRTE1	+
chr9	111271193	111271214	21	MIMAT0030017	hsa-miR-7702	miRNA	-	chr9	111271184	111271247	LINE	RTE-BovB	MamRTE1	+
chr1	234306512	234306532	20	MIMAT0019753	hsa-miR-4671-3p	miRNA	+	chr1	234306504	234306610	SINE	tRNA-RTE	MamSINE1	-
chr14	100109673	100109693	20	MIMAT0004694	hsa-miR-342-5p	miRNA	+	chr14	100109651	100109758	SINE	tRNA-RTE	MamSINE1	-
chr14	100109715	100109737	22	MIMAT0000753	hsa-miR-342-3p	miRNA	+	chr14	100109651	100109758	SINE	tRNA-RTE	MamSINE1	-
chr5	180015361	180015382	21	MIMAT0004692	hsa-miR-340-5p	miRNA	-	chr5	180015347	180015389	DNA	TcMar-Mariner	MARNA	+
chr18	39622153	39622172	19	MIMAT0004974	hsa-miR-924	miRNA	-	chr18	39622125	39622431	LTR	ERV1	MER101B	-
chr6	106784140	106784160	20	MIMAT0003253	hsa-miR-587	miRNA	+	chr6	106784101	106784187	DNA	hAT-Tip100	MER115	+
chrX	151958628	151958652	24	MIMAT0000281	hsa-miR-224-5p	miRNA	-	chrX	151958580	151958655	DNA	DNA	MER135	-
chrX	151958584	151958606	22	MIMAT0009198	hsa-miR-224-3p	miRNA	-	chrX	151958580	151958655	DNA	DNA	MER135	-
chr3	116850289	116850305	16	MIMAT0018966	hsa-miR-4447	miRNA	-	chr3	116850136	116850358	DNA	hAT-Charlie	MER20	+
chr11	9090350	9090371	21	MIMAT0022483	hsa-miR-5691	miRNA	-	chr11	9090368	9090594	DNA	hAT-Charlie	MER30	+
chr3	164171523	164171544	21	MIMAT0005915	hsa-miR-1263	miRNA	-	chr3	164171510	164171555	LTR	ERV1	MER39	-
chr19	12920373	12920394	21	MIMAT0022488	hsa-miR-5695	miRNA	+	chr19	12920247	12920450	LTR	ERV1	MER39B	+
chr6	18571844	18571865	21	MIMAT0003251	hsa-miR-548a-3p	miRNA	+	chr6	18571795	18571870	DNA	TcMar-Mariner	MADE1	-
chr1	17277948	17277969	21	MIMAT0019357	hsa-miR-3972	miRNA	+	chr1	17277493	17278227	DNA	hAT-Tip100	MER45C	+
chr11	70872289	70872310	21	MIMAT0019220	hsa-miR-3664-3p	miRNA	-	chr11	70872055	70872295	DNA	TcMar-Tigger	MER46C	-
chr15	85825655	85825673	18	MIMAT0021037	hsa-miR-548ap-5p	miRNA	+	chr15	85825062	85825846	LTR	ERV1	MER50	-
chr15	85825692	85825710	18	MIMAT0021038	hsa-miR-548ap-3p	miRNA	+	chr15	85825062	85825846	LTR	ERV1	MER50	-
chr1	51059879	51059900	21	MIMAT0018934	hsa-miR-4421	miRNA	+	chr1	51058968	51061016	LTR	ERV1	MER52A	+
chr1	51060031	51060054	23	MIMAT0025454	hsa-miR-6500-5p	miRNA	+	chr1	51058968	51061016	LTR	ERV1	MER52A	+
chr1	51060072	51060092	20	MIMAT0025455	hsa-miR-6500-3p	miRNA	+	chr1	51058968	51061016	LTR	ERV1	MER52A	+
chr6	155946809	155946829	20	MIMAT0005865	hsa-miR-1202	miRNA	+	chr6	155946786	155948281	LTR	ERV1	MER52A	+
chr17	82668281	82668301	20	MIMAT0019064	hsa-miR-4525	miRNA	-	chr17	82667950	82668910	LTR	ERV1	MER52D	-
chr17	67471543	67471567	24	MIMAT0018447	hsa-miR-548aa	miRNA	+	chr17	67471493	67471573	DNA	TcMar-Mariner	MADE1	+
chr2	184379017	184379037	20	MIMAT0018954	hsa-miR-548ae-3p	miRNA	+	chr2	184378952	184379048	DNA	TcMar-Mariner	MADE1	-
chr20	60564565	60564585	20	MIMAT0018969	hsa-miR-548ag	miRNA	+	chr20	60564552	60564632	DNA	TcMar-Mariner	MADE1	-
chr6	132115199	132115219	20	MIMAT0018990	hsa-miR-548aj-3p	miRNA	-	chr6	132115187	132115267	DNA	TcMar-Mariner	MADE1	+
chr17	67471504	67471525	21	MIMAT0003323	hsa-miR-548d-3p	miRNA	-	chr17	67471493	67471573	DNA	TcMar-Mariner	MADE1	+
chr11	48096791	48096813	22	MIMAT0015035	hsa-miR-3161	miRNA	+	chr11	48096745	48096902	DNA	hAT-Charlie	MER5A	-
chr17	67471540	67471561	21	MIMAT0004812	hsa-miR-548d-5p	miRNA	-	chr17	67471493	67471573	DNA	TcMar-Mariner	MADE1	+
chr6	75428446	75428462	16	MIMAT0018987	hsa-miR-4463	miRNA	+	chr6	75428356	75428533	DNA	hAT-Charlie	MER5A	-
chr9	98229189	98229212	23	MIMAT0027608	hsa-miR-6854-5p	miRNA	-	chr9	98229189	98229378	DNA	hAT-Charlie	MER5A	-
chrX	85903681	85903702	21	MIMAT0000703	hsa-miR-361-5p	miRNA	-	chrX	85903642	85903700	DNA	hAT-Charlie	MER5A	-
chrX	85903641	85903663	22	MIMAT0004682	hsa-miR-361-3p	miRNA	-	chrX	85903642	85903700	DNA	hAT-Charlie	MER5A	-
chr14	101048712	101048733	21	MIMAT0003164	hsa-miR-544a	miRNA	+	chr14	101048625	101048771	DNA	hAT-Charlie	MER5A1	-
chr15	90006764	90006786	22	MIMAT0015051	hsa-miR-3174	miRNA	+	chr15	90006715	90006856	DNA	hAT-Charlie	MER5A1	+
chr3	124732486	124732507	21	MIMAT0015004	hsa-miR-544b	miRNA	+	chr3	124732401	124732527	DNA	hAT-Charlie	MER5A1	-
chr6	6169380	6169400	20	MIMAT0030428	hsa-miR-7853-5p	miRNA	-	chr6	6169298	6169442	DNA	hAT-Charlie	MER5A1	+
chr6	6169343	6169366	23	MIMAT0022472	hsa-miR-5683	miRNA	+	chr6	6169298	6169442	DNA	hAT-Charlie	MER5A1	+
chr11	69083185	69083206	21	MIMAT0015038	hsa-miR-3164	miRNA	+	chr11	69083146	69083246	DNA	TcMar-Tigger	MER6B	+
chr22	21034191	21034212	21	MIMAT0003319	hsa-miR-649	miRNA	-	chr22	21034185	21034262	DNA	TcMar-Tigger	MER8	+
chr11	111347802	111347823	21	MIMAT0019026	hsa-miR-4491	miRNA	+	chr11	111347814	111347922	DNA	hAT-Blackjack	MER81	-
chr5	149062373	149062394	21	MIMAT0003249	hsa-miR-584-5p	miRNA	-	chr5	149062320	149062409	DNA	hAT-Blackjack	MER81	+
chr5	149062334	149062355	21	MIMAT0022708	hsa-miR-584-3p	miRNA	-	chr5	149062320	149062409	DNA	hAT-Blackjack	MER81	+
chr19	10038354	10038374	20	MIMAT0022297	hsa-miR-5589-5p	miRNA	+	chr19	10038253	10038404	DNA	hAT-Tip100	MER91A	-
chr19	10038391	10038413	22	MIMAT0022298	hsa-miR-5589-3p	miRNA	+	chr19	10038253	10038404	DNA	hAT-Tip100	MER91A	-
chrX	110055389	110055409	20	MIMAT0003322	hsa-miR-652-3p	miRNA	+	chrX	110055318	110055446	DNA	hAT-Tip100	MER91C	+
chrX	110055349	110055373	24	MIMAT0022709	hsa-miR-652-5p	miRNA	+	chrX	110055318	110055446	DNA	hAT-Tip100	MER91C	+
chrX	147189753	147189774	21	MIMAT0005789	hsa-miR-513c-5p	miRNA	-	chrX	147189680	147189810	DNA	hAT-Tip100	MER91C	+
chrX	147189717	147189739	22	MIMAT0022728	hsa-miR-513c-3p	miRNA	-	chrX	147189680	147189810	DNA	hAT-Tip100	MER91C	+
chrX	147199093	147199114	21	MIMAT0005788	hsa-miR-513b-5p	miRNA	-	chrX	147199020	147199150	DNA	hAT-Tip100	MER91C	+
chrX	147199057	147199078	21	MIMAT0026749	hsa-miR-513b-3p	miRNA	-	chrX	147199020	147199150	DNA	hAT-Tip100	MER91C	+
chr10	54607889	54607907	18	MIMAT0005895	hsa-miR-548f-3p	miRNA	-	chr10	54607876	54607956	DNA	TcMar-Mariner	MADE1	-
chr14	64095084	64095105	21	MIMAT0005928	hsa-miR-548h-5p	miRNA	-	chr14	64095037	64095117	DNA	TcMar-Mariner	MADE1	-
chr20	54068452	54068474	22	MIMAT0019899	hsa-miR-4756-5p	miRNA	-	chr20	54068438	54068522	DNA	hAT-Tip100	MER96	+
chr20	54068418	54068439	21	MIMAT0019900	hsa-miR-4756-3p	miRNA	-	chr20	54068438	54068522	DNA	hAT-Tip100	MER96	+
chr1	25023552	25023573	21	MIMAT0018940	hsa-miR-4425	miRNA	+	chr1	25023472	25023736	SINE	MIR	MIR	-
chr10	42997630	42997651	21	MIMAT0022259	hsa-miR-5100	miRNA	+	chr10	42997583	42997711	SINE	MIR	MIR	+
chr11	7234771	7234787	16	MIMAT0005931	hsa-miR-302e	miRNA	+	chr11	7234680	7234886	SINE	MIR	MIR	+
chr13	41101076	41101092	16	MIMAT0015043	hsa-miR-3168	miRNA	-	chr13	41100938	41101115	SINE	MIR	MIR	-
chr14	93948233	93948252	19	MIMAT0019042	hsa-miR-4506	miRNA	-	chr14	93948086	93948304	SINE	MIR	MIR	-
chr15	80841993	80842013	20	MIMAT0003333	hsa-miR-549a-3p	miRNA	-	chr15	80841786	80842000	SINE	MIR	MIR	+
chr20	51452912	51452933	21	MIMAT0019218	hsa-miR-3194-3p	miRNA	-	chr20	51452788	51452934	SINE	MIR	MIR	-
chr6	33698152	33698173	21	MIMAT0018349	hsa-miR-3934-5p	miRNA	+	chr6	33698135	33698250	SINE	MIR	MIR	-
chr6	33698191	33698212	21	MIMAT0022975	hsa-miR-3934-3p	miRNA	+	chr6	33698135	33698250	SINE	MIR	MIR	-
chr11	65444473	65444497	24	MIMAT0003280	hsa-miR-612	miRNA	+	chr11	65444390	65444497	SINE	MIR	MIR1_Amn	+
chr1	22633328	22633346	18	MIMAT0024610	hsa-miR-6127	miRNA	-	chr1	22633287	22633456	SINE	MIR	MIR3	-
chr1	166154773	166154797	24	MIMAT0004971	hsa-miR-921	miRNA	-	chr1	166154761	166154867	SINE	MIR	MIR3	+
chr15	52277166	52277188	22	MIMAT0005920	hsa-miR-1266-5p	miRNA	-	chr15	52277027	52277203	SINE	MIR	MIR3	-
chr15	52277131	52277152	21	MIMAT0026742	hsa-miR-1266-3p	miRNA	-	chr15	52277027	52277203	SINE	MIR	MIR3	-
chr19	52222025	52222047	22	MIMAT0027502	hsa-miR-6801-5p	miRNA	+	chr19	52222014	52222092	SINE	MIR	MIR3	+
chr19	52222074	52222093	19	MIMAT0027503	hsa-miR-6801-3p	miRNA	+	chr19	52222014	52222092	SINE	MIR	MIR3	+
chr20	45705150	45705171	21	MIMAT0017997	hsa-miR-3617-5p	miRNA	-	chr20	45705089	45705275	SINE	MIR	MIR3	+
chr20	45705109	45705131	22	MIMAT0022966	hsa-miR-3617-3p	miRNA	-	chr20	45705089	45705275	SINE	MIR	MIR3	+
chr1	44545493	44545514	21	MIMAT0022283	hsa-miR-5584-5p	miRNA	+	chr1	44545335	44545557	SINE	MIR	MIRb	-
chr1	44545531	44545552	21	MIMAT0022284	hsa-miR-5584-3p	miRNA	+	chr1	44545335	44545557	SINE	MIR	MIRb	-
chr10	12578796	12578816	20	MIMAT0019014	hsa-miR-4480	miRNA	+	chr10	12578709	12578802	SINE	MIR	MIRb	-
chr12	97939097	97939117	20	MIMAT0019030	hsa-miR-4495	miRNA	-	chr12	97939102	97939235	SINE	MIR	MIRb	+
chr12	108635849	108635870	21	MIMAT0019031	hsa-miR-4496	miRNA	+	chr12	108635755	108635962	SINE	MIR	MIRb	-
chr13	96427229	96427249	20	MIMAT0019037	hsa-miR-4501	miRNA	+	chr13	96427162	96427355	SINE	MIR	MIRb	+
chr15	50360337	50360358	21	MIMAT0019818	hsa-miR-4712-5p	miRNA	+	chr15	50360138	50360350	SINE	MIR	MIRb	-
chr3	125790493	125790514	21	MIMAT0005935	hsa-miR-548i	miRNA	-	chr3	125790447	125790526	DNA	TcMar-Mariner	MADE1	+
chr17	6655481	6655502	21	MIMAT0020300	hsa-miR-4520-2-3p	miRNA	+	chr17	6655501	6655527	SINE	MIR	MIRb	+
chr17	62944275	62944297	22	MIMAT0003303	hsa-miR-633	miRNA	+	chr17	62944141	62944322	SINE	MIR	MIRb	+
chr19	19435123	19435143	20	MIMAT0003310	hsa-miR-640	miRNA	+	chr19	19435035	19435225	SINE	MIR	MIRb	+
chr19	45639049	45639070	21	MIMAT0004693	hsa-miR-330-5p	miRNA	-	chr19	45639038	45639120	SINE	MIR	MIRb	-
chr4	37241911	37241932	21	MIMAT0019980	hsa-miR-4801	miRNA	-	chr4	37241931	37242063	SINE	MIR	MIRb	-
chr5	154347153	154347174	21	MIMAT0005884	hsa-miR-1294	miRNA	+	chr5	154347080	154347305	SINE	MIR	MIRb	-
chr5	172662187	172662209	22	MIMAT0021025	hsa-miR-5003-5p	miRNA	+	chr5	172662124	172662372	SINE	MIR	MIRb	-
chr5	172662222	172662242	20	MIMAT0021026	hsa-miR-5003-3p	miRNA	+	chr5	172662124	172662372	SINE	MIR	MIRb	-
chr7	36919403	36919424	21	MIMAT0005863	hsa-miR-1200	miRNA	-	chr7	36919421	36919611	SINE	MIR	MIRb	+
chrX	85835832	85835849	17	MIMAT0005952	hsa-miR-1321	miRNA	+	chrX	85835702	85835934	SINE	MIR	MIRb	-
chr1	23929121	23929140	19	MIMAT0018932	hsa-miR-378f	miRNA	+	chr1	23929107	23929242	SINE	MIR	MIRc	+
chr14	72516831	72516852	21	MIMAT0030411	hsa-miR-7843-5p	miRNA	+	chr14	72516837	72516931	SINE	MIR	MIRc	+
chr14	72516866	72516887	21	MIMAT0030412	hsa-miR-7843-3p	miRNA	+	chr14	72516837	72516931	SINE	MIR	MIRc	+
chr14	100307876	100307897	21	MIMAT0000772	hsa-miR-345-5p	miRNA	+	chr14	100307851	100307897	SINE	MIR	MIRc	-
chr7	102405748	102405769	21	MIMAT0005919_1	hsa-miR-548o-3p	miRNA	-	chr7	102405737	102406933	DNA	TcMar-Mariner	HSMAR1	-
chr15	63870989	63871010	21	MIMAT0001339	hsa-miR-422a	miRNA	-	chr15	63870874	63871033	SINE	MIR	MIRc	-
chr22	41923271	41923291	20	MIMAT0019074	hsa-miR-378i	miRNA	-	chr22	41923199	41923302	SINE	MIR	MIRc	-
chr3	10330262	10330280	18	MIMAT0014999	hsa-miR-378b	miRNA	+	chr3	10330249	10330350	SINE	MIR	MIRc	+
chr3	10394499	10394520	21	MIMAT0004948	hsa-miR-885-3p	miRNA	-	chr3	10394354	10394521	SINE	MIR	MIRc	-
chr3	113432128	113432151	23	MIMAT0031003	hsa-miR-8076	miRNA	-	chr3	113431959	113432129	SINE	MIR	MIRc	-
chr13	65966352	65966371	19	MIMAT0015081	hsa-miR-548x-3p	miRNA	-	chr13	65966339	65966419	DNA	TcMar-Mariner	MADE1	+
chr5	59703630	59703651	21	MIMAT0004797	hsa-miR-582-3p	miRNA	-	chr5	59703649	59703794	LINE	CR1	L3	+
chr5	154829466	154829486	20	MIMAT0018984	hsa-miR-378h	miRNA	+	chr5	154829451	154829614	SINE	MIR	MIRc	+
chr5	170028545	170028563	18	MIMAT0018927	hsa-miR-378e	miRNA	+	chr5	170028538	170028563	SINE	MIR	MIRc	+
chr5	172915083	172915106	23	MIMAT0041992	hsa-miR-10523-5p	miRNA	+	chr5	172915072	172915264	SINE	MIR	MIRc	+
chrX	146027804	146027825	21	MIMAT0026717	hsa-miR-891a-3p	miRNA	-	chrX	146027787	146027820	SINE	MIR	MIRc	-
chr6	78539292	78539308	16	MIMAT0041994	hsa-miR-10524-5p	miRNA	-	chr6	78539037	78539400	LTR	ERVL-MaLR	MLT1A0	+
chr2	32532213	32532231	18	MIMAT0003222	hsa-miR-558	miRNA	+	chr2	32532204	32532654	LTR	ERVL-MaLR	MLT1C	-
chr3	79507937	79507958	21	MIMAT0018198	hsa-miR-3923	miRNA	+	chr3	79507767	79507984	LTR	ERVL-MaLR	MLT1C	+
chr5	169263616	169263634	18	MIMAT0003250	hsa-miR-585-3p	miRNA	-	chr5	169263353	169263629	LTR	ERVL-MaLR	MLT1C	+
chr11	60209118	60209140	22	MIMAT0025462	hsa-miR-6503-5p	miRNA	-	chr11	60209059	60209608	LTR	ERVL-MaLR	MLT1D	+
chr11	60209084	60209104	20	MIMAT0025463	hsa-miR-6503-3p	miRNA	-	chr11	60209059	60209608	LTR	ERVL-MaLR	MLT1D	+
chr19	2630723	2630743	20	MIMAT0030425	hsa-miR-7850-5p	miRNA	+	chr19	2630261	2630878	LTR	ERVL-MaLR	MLT1E1A	+
chrX	39661276	39661298	22	MIMAT0018352	hsa-miR-3937	miRNA	+	chrX	39660826	39661507	LTR	ERVL-MaLR	MLT1G	+
chr22	49543437	49543458	21	MIMAT0018089	hsa-miR-3667-5p	miRNA	-	chr22	49543160	49543676	LTR	ERVL-MaLR	MLT1H	-
chr22	49543401	49543422	21	MIMAT0018090	hsa-miR-3667-3p	miRNA	-	chr22	49543160	49543676	LTR	ERVL-MaLR	MLT1H	-
chr13	66218259	66218280	21	MIMAT0019803	hsa-miR-4704-5p	miRNA	+	chr13	66218068	66218633	LTR	ERVL-MaLR	MLT1H1	-
chr13	66218296	66218317	21	MIMAT0019804	hsa-miR-4704-3p	miRNA	+	chr13	66218068	66218633	LTR	ERVL-MaLR	MLT1H1	-
chr9	109511480	109511501	21	MIMAT0018202	hsa-miR-3927-3p	miRNA	-	chr9	109511376	109511626	LTR	ERVL-MaLR	MLT1H2	+
chr9	109511518	109511538	20	MIMAT0022970	hsa-miR-3927-5p	miRNA	-	chr9	109511376	109511626	LTR	ERVL-MaLR	MLT1H2	+
chrX	39837562	39837581	19	MIMAT0019077	hsa-miR-1587	miRNA	+	chrX	39837495	39837928	LTR	ERVL-MaLR	MLT1H2	-
chr18	47380503	47380524	21	MIMAT0019066	hsa-miR-4527	miRNA	+	chr18	47380249	47380656	LTR	ERVL-MaLR	MLT1J	+
chr8	10666988	10667004	16	MIMAT0016916	hsa-miR-4286	miRNA	+	chr8	10666766	10667005	LTR	ERVL-MaLR	MLT1J-int	-
chr3	127587158	127587176	18	MIMAT0031179	hsa-miR-7976	miRNA	-	chr3	127586916	127587479	LTR	ERVL-MaLR	MLT1K	+
chr17	37033748	37033768	20	MIMAT0013863	hsa-miR-2909	miRNA	+	chr17	37033761	37033991	LTR	ERVL-MaLR	MLT1L	-
chr2	176601024	176601042	18	MIMAT0005898	hsa-miR-1246	miRNA	-	chr2	176600971	176601033	LTR	ERVL-MaLR	MLT1M	-
chr14	67441902	67441922	20	MIMAT0022487	hsa-miR-5694	miRNA	-	chr14	67441539	67441989	LTR	ERVL	MLT2B1	+
chr17	12917313	12917334	21	MIMAT0019059	hsa-miR-1269b	miRNA	-	chr17	12917141	12917702	LTR	ERVL	MLT2B3	-
chr4	66276890	66276911	21	MIMAT0005923	hsa-miR-1269a	miRNA	+	chr4	66276469	66277055	LTR	ERVL	MLT2B3	+
chrX	29574286	29574308	22	MIMAT0022485	hsa-miR-4666b	miRNA	+	chrX	29573990	29574379	LTR	ERVL-MaLR	MSTA	-
chr13	107531217	107531237	20	MIMAT0005921	hsa-miR-1267	miRNA	-	chr13	107531150	107531569	LTR	ERVL-MaLR	MSTB	+
chr2	52702588	52702609	21	MIMAT0018947	hsa-miR-4431	miRNA	-	chr2	52702448	52702906	LTR	ERVL-MaLR	MSTB1	-
chr10	12653181	12653197	16	MIMAT0019015	hsa-miR-4481	miRNA	-	chr10	12652936	12653355	LTR	ERVL-MaLR	MSTC	-
chr1	20988377	20988398	21	MIMAT0005907	hsa-miR-1256	miRNA	-	chr1	20987360	20988920	DNA	TcMar-Tigger	Tigger1	+
chr10	96828684	96828704	20	MIMAT0003275	hsa-miR-607	miRNA	-	chr10	96828656	96828737	SINE	MIR	MIR	-
chr1	167998699	167998720	21	MIMAT0022725	hsa-miR-1255b-2-3p	miRNA	+	chr1	167998084	168000000	DNA	TcMar-Tigger	Tigger1	-
chr11	90869180	90869198	18	MIMAT0005913	hsa-miR-1261	miRNA	-	chr11	90868476	90870776	DNA	TcMar-Tigger	Tigger1	+
chr13	114273885	114273906	21	MIMAT0019038	hsa-miR-4502	miRNA	+	chr13	114273789	114275530	DNA	TcMar-Tigger	Tigger1	-
chr4	101330365	101330387	22	MIMAT0005906	hsa-miR-1255a	miRNA	-	chr4	101328574	101330445	DNA	TcMar-Tigger	Tigger1	+
chr5	119154646	119154667	21	MIMAT0022500	hsa-miR-5706	miRNA	+	chr5	119153783	119155557	DNA	TcMar-Tigger	Tigger1	+
chr6	36622446	36622466	20	MIMAT0019228	hsa-miR-3925-3p	miRNA	-	chr6	36622360	36622479	DNA	TcMar-Tigger	Tigger1	+
chr11	79402032	79402053	21	MIMAT0004927	hsa-miR-708-3p	miRNA	-	chr11	79401986	79402051	LINE	L2	L2c	-
chr15	51314088	51314107	19	MIMAT0031176	hsa-miR-7973	miRNA	-	chr15	51313954	51314104	SINE	MIR	MIRb	+
chr13	51552637	51552658	21	MIMAT0019802	hsa-miR-4703-3p	miRNA	+	chr13	51552629	51552873	DNA	TcMar-Tigger	Tigger18a	-
chr11	36010181	36010203	22	MIMAT0019358	hsa-miR-3973	miRNA	+	chr11	36010070	36010281	DNA	TcMar-Tigger	Tigger19a	+
chr2	132433731	132433750	19	MIMAT0039766	hsa-miR-9986	miRNA	+	chr2	132432945	132435626	DNA	TcMar-Tigger	Tigger2	+
chr12	122695964	122695985	21	MIMAT0039322	hsa-miR-9902	miRNA	-	chr12	122695822	122696017	LTR	ERV1	HUERS-P1-int	-
chr1	18897078	18897096	18	MIMAT0005880	hsa-miR-1290	miRNA	-	chr1	18897066	18897260	DNA	TcMar-Tigger	Tigger4a	+
chr15	89883987	89884010	23	MIMAT0021041	hsa-miR-5009-5p	miRNA	-	chr15	89883839	89884059	DNA	TcMar-Tigger	Tigger4a	+
chr15	89883949	89883970	21	MIMAT0021042	hsa-miR-5009-3p	miRNA	-	chr15	89883839	89884059	DNA	TcMar-Tigger	Tigger4a	+
chr10	35079609	35079629	20	MIMAT0017988	hsa-miR-3611	miRNA	-	chr10	35079361	35080121	DNA	TcMar-Tigger	Tigger7	-
chr12	80832593	80832614	21	MIMAT0003286	hsa-miR-617	miRNA	-	chr12	80832517	80832594	LINE	L1	X9_LINE	+
